# Supplementary material for: Proteomics and Metabolomics for In Situ Monitoring of Wound Healing
Source: Biomed Res Int. 2014 Aug 4;2014:934848. doi: 10.1155/2014/934848 (PMC4137721; doi:10.1155/2014/934848)
Supplement: Supplementary file 1 — Table S1: Quantification results of the 163 selected metabolites which were measured in the dialysates of the femoral bone and soft tissue defect. Table S2: Qualitative, quantitative, and functional information about all proteins being quantified in the dialysates in at least 2 replicates of the femoral bone or soft tissue defect Table S3: Qualitative, quantitative, and functional information about all proteins being quantified in the adsobates in at least 2 replicates of the femoral bone or soft tissue defect. Table S4: List of the main gene ontology clusters of (A and C) biological processes, (B) cellular compartments covered by the all identified proteins (A) and all secreted proteins (C). Table S5: List of the proteins being either reproducible detected in the femoral bone defect but were only covered in maximum one replicate of the soft tissue defect or (ii) which were detected with a more than 10 times altered intensity in bone compared to soft tissue samples. [file 934848.f1.xlsx]

## Sheet: Description Supp. table S1
Description of entries in supplementary table S1	(Identified metabolites in dialysates)
Analyte	Name of quantified metabolite
Analyte class	Corresponding analyte class of quantified metabolite
KD1 Conc [µM]	Absolute quantification of metabolite in 1st replicat of femoral bone defect in µM
KD2 Conc [µM]	Absolute quantification of metabolite in 2nd replicat of femoral bone defect in µM
KD3 Conc [µM]	Absolute quantification of metabolite in 3rd replicat of femoral bone defect in µM
KD4 Conc [µM]	Absolute quantification of metabolite in 4th replicat of femoral bone defect in µM
KD5 Conc [µM]	Absolute quantification of metabolite in 5th replicat of femoral bone defect in µM
Mean KD Conc [µM]	Average of absolute quantification of metabolite in all replicats of femoral bone defect in µM
SD KD	Standard deviation of absolute quantification of metabolite in all replicats in femoral bone defect in µM
RSD KD [%]	Standard deviation of absolute quantification of metabolite in all replicats of femoral bone defects in percent
WD1 Conc [µM]	Absolute quantification of metabolite in 1st replicat of soft tissue defect in µM
WD2 Conc [µM]	Absolute quantification of metabolite in 2nd replicat of soft tissue defect in µM
WD3 Conc [µM]	Absolute quantification of metabolite in 3rd replicat of soft tissue defect in µM
WD4 Conc [µM]	Absolute quantification of metabolite in 4th replicat of soft tissue defect in µM
Mean WD Conc [µM]	Average of absolute quantification of metabolite in all replicats of soft tissue defect in µM
SD WD	Standard deviation of absolute quantification of metabolite in all replicats in soft tissue defect in µM
RSD WD [%]	Standard deviation of absolute quantification of metabolite in all replicats of soft tissue defects in percent

## Sheet: Supp. table S1
Metabolite information				quantification femoral bone defect								quantification soft tissue defect
Analyte	Analyte class	KD13 Conc [µM]	KD14 Conc [µM]	KD15 Conc [µM]	KD16 Conc [µM]	KD17 Conc [µM]	Mean KD Conc [µM]	SD KD	RSD KD [%]	WD7 Conc [µM]	WD8 Conc [µM]	WD9 Conc [µM]	WD10 Conc [µM]	Mean WD Conc [µM]	SD WD	RSD WD [%]
C0	acylcarnitines	0.82	0.7	0.668	0.699	0.863	0.75	0.0858691	11.4492	0.736	0.748	0.661	0.689	0.7085	0.0406325	5.735
C10	acylcarnitines	0.032	0.031	0.034	0.035	0.028	0.032	0.00273861	8.55816	0.024	0.022	0.025	0.04	0.02775	0.00826136	29.7707
C10:1	acylcarnitines	0.044	0.041	0.04	0.05	0.026	0.0402	0.00884308	21.9977	0.025	0.022	0.02	0.037	0.026	0.00761577	29.2914
C10:2	acylcarnitines	0.01	0.009	0.01	0.01	0.009	0.0096	0.000547723	5.70544	0.008	0.007	0.007	0.009	0.00775	0.000957427	12.3539
C12	acylcarnitines	0.024	0.022	0.021	0.021	0.019	0.0214	0.00181659	8.48874	0.019	0.02	0.019	0.022	0.02	0.00141421	7.07107
C12-DC	acylcarnitines	0.091	0.08	0.078	0.087	0.069	0.081	0.00851469	10.512	0.069	0.073	0.078	0.09	0.0775	0.00911043	11.7554
C12:1	acylcarnitines	0.039	0.029	0.037	0.042	0.022	0.0338	0.00816701	24.1627	0.022	0.017	0.016	0.029	0.021	0.00594418	28.3056
C14	acylcarnitines	0.012	0.012	0.01	0.016	0.011	0.0122	0.00228035	18.6914	0.013	0.011	0.012	0.012	0.012	0.000816497	6.80414
C14:1	acylcarnitines	0.004	0.003	0.004	0.005	0.005	0.0042	0.00083666	19.9205	0.003	0.003	0.003	0.004	0.00325	0.0005	15.3846
C14:1-OH	acylcarnitines	0.006	0.005	0.007	0.007	0.006	0.0062	0.00083666	13.4945	0.004	0.004	0.005	0.007	0.005	0.00141421	28.2843
C14:2	acylcarnitines	0.005	0.003	0.003	0.005	0.004	0.004	0.001	25	0.003	0.003	0.005	0.006	0.00425	0.0015	35.2941
C14:2-OH	acylcarnitines	0.004	0.004	0.003	0.003	0.003	0.0034	0.000547723	16.1095	0.003	0.004	0.004	0.002	0.00325	0.000957427	29.4593
C16	acylcarnitines	0.007	0.005	0.008	0.011	0.008	0.0078	0.00216795	27.7942	0.004	0.005	0.007	0.005	0.00525	0.00125831	23.9677
C16-OH	acylcarnitines	0.006	0.003	0.004	0.006	0.004	0.0046	0.00134164	29.1661	0.002	0.003	0.004	0.005	0.0035	0.00129099	36.8856
C16:1	acylcarnitines	0.02	0.017	0.015	0.017	0.014	0.0166	0.00230217	13.8685	0.016	0.017	0.018	0.01	0.01525	0.00359398	23.5671
C16:1-OH	acylcarnitines	0.006	0.004	0.005	0.006	0.004	0.005	0.001	20	0.004	0.006	0.003	0.006	0.00475	0.0015	31.5789
C16:2	acylcarnitines	0.004	0.004	0.004	0.003	0.005	0.004	0.000707107	17.6777	0.004	0.004	0.004	0.004	0.004	0	0
C16:2-OH	acylcarnitines	0.007	0.007	0.008	0.007	0.006	0.007	0.000707107	10.1015	0.007	0.004	0.007	0.004	0.0055	0.00173205	31.4918
C18	acylcarnitines	0.005	0.006	0.007	0.004	0.003	0.005	0.00158114	31.6228	0.004	0.003	0.003	0.005	0.00375	0.000957427	25.5314
C18:1	acylcarnitines	0.008	0.007	0.008	0.008	0.007	0.0076	0.000547723	7.20688	0.005	0.006	0.006	0.006	0.00575	0.0005	8.69565
C18:1-OH	acylcarnitines	0.007	0.007	0.006	0.006	0.007	0.0066	0.000547723	8.29883	0.005	0.004	0.005	0.006	0.005	0.000816497	16.3299
C18:2	acylcarnitines	0.005	0.004	0.003	0.004	0.004	0.004	0.000707107	17.6777	0.003	0.002	0.003	0.002	0.0025	0.00057735	23.094
C2	acylcarnitines	0.077	0.067	0.057	0.084	0.053	0.0676	0.013069	19.3329	0.038	0.044	0.064	0.08	0.0565	0.0192094	33.9989
C3	acylcarnitines	0.031	0.033	0.03	0.031	0.04	0.033	0.00406202	12.3091	0.023	0.027	0.035	0.032	0.02925	0.00531507	18.1712
C3-DC (C4-OH)	acylcarnitines	0.04	0.038	0.044	0.041	0.032	0.039	0.00447214	11.467	0.034	0.035	0.039	0.036	0.036	0.00216025	6.00069
C3-OH	acylcarnitines	0.02	0.02	0.021	0.027	0.017	0.021	0.00367423	17.4964	0.018	0.018	0.018	0.019	0.01825	0.0005	2.73973
C3:1	acylcarnitines	0.009	0.014	0.012	0.013	0.01	0.0116	0.00207364	17.8762	0.011	0.012	0.012	0.01	0.01125	0.000957427	8.51046
C4	acylcarnitines	0.023	0.023	0.037	0.022	0.023	0.0256	0.00638749	24.9511	0.015	0.026	0.025	0.015	0.02025	0.00607591	30.0045
C4:1	acylcarnitines	0.018	0.015	0.018	0.014	0.026	0.0182	0.00471169	25.8884	0.018	0.019	0.02	0.014	0.01775	0.00262996	14.8167
C5	acylcarnitines	0.029	0.021	0.025	0.024	0.028	0.0254	0.00320936	12.6353	0.023	0.025	0.036	0.022	0.0265	0.00645497	24.3584
C5-DC (C6-OH)	acylcarnitines	0.025	0.024	0.02	0.023	0.017	0.0218	0.00327109	15.005	0.024	0.018	0.025	0.018	0.02125	0.00377492	17.7643
C5-M-DC	acylcarnitines	0.039	0.031	0.038	0.026	0.04	0.0348	0.00605805	17.4082	0.031	0.035	0.035	0.024	0.03125	0.00518813	16.602
C5-OH (C3-DC-M)	acylcarnitines	0.026	0.019	0.018	0.026	0.025	0.0228	0.00396232	17.3786	0.02	0.019	0.026	0.036	0.02525	0.00780491	30.9105
C5:1	acylcarnitines	0.023	0.023	0.022	0.019	0.023	0.022	0.00173205	7.87296	0.018	0.02	0.022	0.029	0.02225	0.00478714	21.5152
C5:1-DC	acylcarnitines	0.028	0.024	0.023	0.026	0.023	0.0248	0.00216795	8.74173	0.022	0.02	0.022	0.018	0.0205	0.00191485	9.34075
C6 (C4:1-DC)	acylcarnitines	0.018	0.016	0.014	0.013	0.013	0.0148	0.00216795	14.6483	0.018	0.012	0.013	0.013	0.014	0.00270801	19.3429
C6:1	acylcarnitines	0.016	0.011	0.013	0.01	0.01	0.012	0.00254951	21.2459	0.017	0.013	0.013	0.015	0.0145	0.00191485	13.2059
C7-DC	acylcarnitines	0.025	0.018	0.022	0.018	0.015	0.0196	0.00391152	19.9567	0.014	0.011	0.015	0.016	0.014	0.00216025	15.4303
C8	acylcarnitines	0.042	0.037	0.04	0.033	0.035	0.0374	0.00364692	9.75111	0.035	0.033	0.037	0.042	0.03675	0.00386221	10.5094
C8:1	acylcarnitines	0.01	0.009	0.011	0.01	0.009	0.0098	0.00083666	8.53735	0.009	0.009	0.007	0.009	0.0085	0.001	11.7647
C9	acylcarnitines	0.007	0.008	0.011	0.01	0.009	0.009	0.00158114	17.5682	0.006	0.008	0.008	0.008	0.0075	0.001	13.3333
Arg	aminoacids	1.84	1.36	1.36	2.12	1.3	1.596	0.365075	22.8744	0.979	1.05	1.17	1.3	1.12475	0.140938	12.5306
Gln	aminoacids	11.1	8.94	7.42	8.59	4.28	8.066	2.49974	30.991	2.63	2.96	3.92	2.81	3.08	0.576021	18.702
Gly	aminoacids	3.4	1.18	1.25	1.34	1.28	1.69	0.957653	56.6659	1.18	1.31	0.9	1.48	1.2175	0.244728	20.1008
His	aminoacids	2.45	1.11	1.01	1.2	0.657	1.2854	0.68284	53.1228	0.926	0.687	0.907	1.29	0.9525	0.249779	26.2235
Met	aminoacids	0.493	0.269	0.307	0.299	0.24	0.3216	0.0994072	30.9102	0.208	0.197	0.219	0.358	0.2455	0.0755359	30.7682
Orn	aminoacids	1.68	1.62	0.802	1.39	0.919	1.2822	0.40202	31.3539	0.858	0.993	1.22	0.719	0.9475	0.213346	22.5167
Phe	aminoacids	0.885	0.573	0.547	0.73	0.546	0.6562	0.148986	22.7043	0.53	0.512	0.744	1.31	0.774	0.372548	48.1328
Pro	aminoacids	0.64	0.682	0.533	0.483	0.439	0.5554	0.10305	18.5542	0.434	0.417	0.545	0.399	0.44875	0.0657388	14.6493
Ser	aminoacids	1.75	0.948	1.08	1.2	0.884	1.1724	0.345127	29.4377	1.23	1.36	1	1.12	1.1775	0.153704	13.0534
Thr	aminoacids	1.65	1.07	1.17	1.13	0.882	1.1804	0.284782	24.1259	0.893	1.02	1.06	1.28	1.06325	0.161087	15.1504
Trp	aminoacids	6.72	6.19	6.01	6.54	5.69	6.23	0.411643	6.60743	5.37	5.36	5.75	6.89	5.8425	0.721543	12.3499
Tyr	aminoacids	2.01	1.89	1.7	1.27	1.61	1.696	0.285096	16.8099	1.33	1.22	1.35	0.964	1.216	0.177456	14.5934
Val	aminoacids	1.33	0.835	0.958	1.11	1.4	1.1266	0.239714	21.2776	0.553	0.653	0.654	1.4	0.815	0.392867	48.2046
xLeu	aminoacids	1.4	0.895	1.15	0.946	0.882	1.0546	0.221054	20.9609	0.614	0.755	0.942	1.56	0.96775	0.417063	43.0962
lysoPC a C14:0	glycerophospholipids	2.84	2.77	2.5	2.88	2.58	2.714	0.166072	6.1191	2.57	2.56	2.75	2.75	2.6575	0.106888	4.02212
lysoPC a C16:0	glycerophospholipids	0.034	0.028	0.016	0.038	0.022	0.0276	0.00887694	32.1628	0.037	0.026	0.026	0.04	0.03225	0.00732006	22.6979
lysoPC a C16:1	glycerophospholipids	0.032	0.018	0.009	0.043	0.019	0.0242	0.0133304	55.0844	0.028	0.017	0.022	0.019	0.0215	0.00479583	22.3062
lysoPC a C17:0	glycerophospholipids	0.008	0.001	0.011	0.006	0.004	0.006	0.00380789	63.4648	0.003	0.002	0.007	0.012	0.006	0.00454606	75.7677
lysoPC a C18:0	glycerophospholipids	0.109	0.045	0.078	0.083	0.079	0.0788	0.022764	28.8883	0.056	0.072	0.08	0.021	0.05725	0.0261454	45.6689
lysoPC a C18:1	glycerophospholipids	0.038	0.043	0.014	0.025	0.02	0.028	0.0121861	43.5216	0.01	0.012	0.017	0.016	0.01375	0.00330404	24.0294
lysoPC a C18:2	glycerophospholipids	0.017	0.021	0.03	0.018	0.022	0.0216	0.00512835	23.7424	0.005	0.012	0.014	0.005	0.009	0.00469042	52.1157
lysoPC a C20:3	glycerophospholipids	0.033	0.022	0.024	0.026	0.032	0.0274	0.00487852	17.8048	0.037	0.017	0.042	0.04	0.034	0.0115181	33.8768
lysoPC a C20:4	glycerophospholipids	0.012	0.006	0.003	0.009	0.009	0.0078	0.00342053	43.8529	0.007	0.009	0.009	0.014	0.00975	0.00298608	30.6264
lysoPC a C24:0	glycerophospholipids	0.041	0.035	0.032	0.04	0.034	0.0364	0.00391152	10.7459	0.018	0.034	0.042	0.061	0.03875	0.0178769	46.1339
lysoPC a C26:0	glycerophospholipids	0.081	0.063	0.075	0.053	0.03	0.0604	0.0201445	33.3518	0.059	0.022	0.025	0.048	0.0385	0.0179351	46.5846
lysoPC a C26:1	glycerophospholipids	0.003	0.011	0.002	0.012	0.01	0.0076	0.00472229	62.1354	0.012	0.002	0.008	0.033	0.01375	0.0134753	98.0021
lysoPC a C28:0	glycerophospholipids	0.098	0.085	0.11	0.098	0.058	0.0898	0.0198545	22.1097	0.088	0.067	0.084	0.096	0.08375	0.0122304	14.6035
lysoPC a C28:1	glycerophospholipids	0.009	0.01	0.006	0.017	0.013	0.011	0.0041833	38.03	0.001	0.013	0.006	0.021	0.01025	0.00869387	84.8182
lysoPC a C6:0	glycerophospholipids	0.033	0.024	0.027	0.055	0.008	0.0294	0.0170382	57.953	0.008	0.017	0.012	0.028	0.01625	0.00865544	53.2643
PC aa C24:0	glycerophospholipids	0.044	0.036	0.028	0.035	0.026	0.0338	0.00715542	21.1699	0.025	0.025	0.022	0.028	0.025	0.00244949	9.79796
PC aa C26:0	glycerophospholipids	0.461	0.496	0.509	0.491	0.473	0.486	0.0190263	3.91488	0.539	0.538	0.479	0.42	0.494	0.0567509	11.488
PC aa C28:1	glycerophospholipids	0.061	0.058	0.084	0.076	0.035	0.0628	0.01886	30.0319	0.024	0.041	0.029	0.023	0.02925	0.00826136	28.244
PC aa C30:0	glycerophospholipids	0.086	0.067	0.076	0.089	0.063	0.0762	0.0113886	14.9457	0.056	0.048	0.07	0.061	0.05875	0.00921502	15.6851
PC aa C30:2	glycerophospholipids	0	0.001	0	0.001	0.002	0.0008	0.00083666	104.583	0	0	0	0.002	0.0005	0.001	200
PC aa C32:0	glycerophospholipids	0.014	0.012	0.01	0.007	0.004	0.0094	0.00397492	42.2864	0.007	0.011	0.01	0.01	0.0095	0.00173205	18.2321
PC aa C32:1	glycerophospholipids	0.01	0.004	0.007	0.013	0.01	0.0088	0.00342053	38.8696	0.007	0.007	0.005	0.01	0.00725	0.00206155	28.4352
PC aa C32:2	glycerophospholipids	0.012	0.014	0.008	0.017	0.007	0.0116	0.00415933	35.8563	0.008	0.001	0.006	0.009	0.006	0.00355903	59.3171
PC aa C32:3	glycerophospholipids	0.005	0.002	0.007	0.002	0	0.0032	0.00277489	86.7152	0.002	0.003	0.001	0.002	0.002	0.000816497	40.8248
PC aa C34:1	glycerophospholipids	0.036	0.024	0.013	0.019	0.014	0.0212	0.00936483	44.1737	0.018	0.013	0.011	0.017	0.01475	0.00330404	22.4003
PC aa C34:2	glycerophospholipids	0.088	0.06	0.042	0.048	0.033	0.0542	0.0212885	39.2777	0.022	0.027	0.024	0.02	0.02325	0.00298608	12.8433
PC aa C34:3	glycerophospholipids	0.009	0.005	0.006	0.004	0.005	0.0058	0.00192354	33.1645	0.006	0.003	0.004	0.01	0.00575	0.0030957	53.8382
PC aa C34:4	glycerophospholipids	0.002	0.005	0.002	0.01	0.001	0.004	0.00367423	91.8559	0.002	0.005	0.002	0.001	0.0025	0.00173205	69.282
PC aa C36:0	glycerophospholipids	0.139	0.115	0.13	0.107	0.109	0.12	0.0139284	11.607	0.136	0.12	0.11	0.095	0.11525	0.0172313	14.9512
PC aa C36:1	glycerophospholipids	0.018	0.018	0.012	0.011	0.008	0.0134	0.00444972	33.2069	0.013	0.009	0.006	0.009	0.00925	0.00287228	31.0517
PC aa C36:2	glycerophospholipids	0.084	0.054	0.05	0.047	0.064	0.0598	0.0149733	25.039	0.055	0.049	0.062	0.041	0.05175	0.00892095	17.2385
PC aa C36:3	glycerophospholipids	0.023	0.01	0.012	0.005	0.011	0.0122	0.0066106	54.1852	0.002	0.004	0.007	0.005	0.0045	0.00208167	46.2592
PC aa C36:4	glycerophospholipids	0.032	0.016	0.012	0.011	0.018	0.0178	0.00843801	47.4045	0.008	0.012	0.007	0.009	0.009	0.00216025	24.0027
PC aa C36:5	glycerophospholipids	0.004	0.005	0.007	0.012	0.007	0.007	0.00308221	44.0315	0.005	0.003	0.004	0.003	0.00375	0.000957427	25.5314
PC aa C36:6	glycerophospholipids	0.004	0.001	0.005	0.001	0.004	0.003	0.00187083	62.361	0.003	0.002	0	0.002	0.00175	0.00125831	71.9032
PC aa C38:0	glycerophospholipids	0.02	0.022	0.022	0.026	0.02	0.022	0.00244949	11.134	0.025	0.018	0.016	0.016	0.01875	0.004272	22.784
PC aa C38:1	glycerophospholipids	0.004	0.011	0.006	0.004	0.002	0.0054	0.00343511	63.6132	0.012	0.013	0.011	0.01	0.0115	0.00129099	11.226
PC aa C38:3	glycerophospholipids	0.004	0.005	0.008	0.003	0.005	0.005	0.00187083	37.4166	0.005	0.006	0.004	0.009	0.006	0.00216025	36.0041
PC aa C38:4	glycerophospholipids	0.028	0.012	0.005	0.004	0.006	0.011	0.01	90.9091	0.005	0.006	0.009	0.004	0.006	0.00216025	36.0041
PC aa C38:5	glycerophospholipids	0.009	0.008	0.009	0.005	0.001	0.0064	0.00343511	53.6736	0.002	0	0.001	0.002	0.00125	0.000957427	76.5942
PC aa C38:6	glycerophospholipids	0.019	0.005	0.003	0.004	0	0.0062	0.00739594	119.289	0.004	0	0.009	0.002	0.00375	0.00386221	102.992
PC aa C40:1	glycerophospholipids	0.21	0.256	0.225	0.27	0.176	0.2274	0.0373604	16.4294	0.164	0.184	0.169	0.19	0.17675	0.0122577	6.93502
PC aa C40:2	glycerophospholipids	0.005	0.007	0.008	0.007	0.005	0.0064	0.00134164	20.9631	0.004	0.006	0.002	0.008	0.005	0.00258199	51.6398
PC aa C40:3	glycerophospholipids	0.002	0.002	0	0.004	0	0.0016	0.00167332	104.583	0.001	0	0.001	0.001	0.00075	0.0005	66.6667
PC aa C40:4	glycerophospholipids	0.002	0.002	0.001	0.002	0.005	0.0024	0.00151658	63.1906	0.003	0.001	0.002	0.003	0.00225	0.000957427	42.5523
PC aa C40:5	glycerophospholipids	0.004	0.005	0.01	0.003	0.003	0.005	0.00291548	58.3095	0.005	0.004	0.002	0.002	0.00325	0.0015	46.1538
PC aa C40:6	glycerophospholipids	n.d.	n.d.	n.d.	n.d.	n.d.	-	-	-	n.d.	n.d.	n.d.	n.d.	-	-	-
PC aa C42:0	glycerophospholipids	0.013	0.017	0.011	0.014	0.015	0.014	0.00223607	15.9719	0.017	0.02	0.013	0.007	0.01425	0.00561991	39.4379
PC aa C42:1	glycerophospholipids	0.007	0.003	0.006	0.003	0.003	0.0044	0.00194936	44.3036	0.003	0.004	0.002	0	0.00225	0.00170783	75.9033
PC aa C42:2	glycerophospholipids	0.028	0.041	0.025	0.025	0.041	0.032	0.00830662	25.9582	0.034	0.042	0.039	0.033	0.037	0.00424264	11.4666
PC aa C42:4	glycerophospholipids	0.005	0.002	0.004	0.001	0	0.0024	0.00207364	86.4018	0.006	0.004	0.004	0.003	0.00425	0.00125831	29.6072
PC aa C42:5	glycerophospholipids	0	0	0.005	0	0.013	0.0036	0.00568331	157.87	0.003	0.009	0	0	0.003	0.00424264	141.421
PC aa C42:6	glycerophospholipids	0.118	0.124	0.112	0.136	0.086	0.1152	0.0185796	16.1281	0.088	0.062	0.083	0.073	0.0765	0.0115036	15.0374
PC ae C30:0	glycerophospholipids	0.127	0.097	0.099	0.121	0.063	0.1014	0.0251952	24.8474	0.052	0.078	0.064	0.046	0.06	0.0141421	23.5702
PC ae C30:1	glycerophospholipids	0.008	0.005	0.008	0.006	0.006	0.0066	0.00134164	20.3279	0.012	0.001	0.009	0.011	0.00825	0.00499166	60.505
PC ae C30:2	glycerophospholipids	0.004	0.002	0.002	0.003	0.001	0.0024	0.00114018	47.5073	0.005	0.002	0.006	0.005	0.0045	0.00173205	38.49
PC ae C32:1	glycerophospholipids	0.005	0.006	0.005	0.005	0.005	0.0052	0.000447214	8.60026	0.002	0.005	0.002	0.001	0.0025	0.00173205	69.282
PC ae C32:2	glycerophospholipids	0.005	0.012	0.006	0.006	0.003	0.0064	0.00336155	52.5242	0.008	0.01	0.006	0.01	0.0085	0.00191485	22.5277
PC ae C34:0	glycerophospholipids	0.011	0.008	0.01	0.017	0.005	0.0102	0.00443847	43.5144	0.008	0.005	0.005	0.003	0.00525	0.00206155	39.2677
PC ae C34:1	glycerophospholipids	0.01	0.002	0.006	0.002	0.006	0.0052	0.00334664	64.3585	0.008	0.007	0.008	0.009	0.008	0.000816497	10.2062
PC ae C34:2	glycerophospholipids	0.006	0.002	0.006	0	0.004	0.0036	0.00260768	72.4356	0.009	0.001	0.003	0.005	0.0045	0.00341565	75.9033
PC ae C34:3	glycerophospholipids	0.021	0.02	0.015	0.014	0.009	0.0158	0.00486826	30.8118	0.006	0.009	0.005	0.003	0.00575	0.0025	43.4783
PC ae C36:0	glycerophospholipids	0.037	0.035	0.038	0.035	0.032	0.0354	0.00230217	6.50331	0.026	0.039	0.034	0.026	0.03125	0.00639661	20.4692
PC ae C36:1	glycerophospholipids	0.081	0.059	0.08	0.082	0.031	0.0666	0.0220749	33.1455	0.021	0.028	0.026	0.023	0.0245	0.00310913	12.6903
PC ae C36:2	glycerophospholipids	0.012	0.018	0.01	0.017	0.014	0.0142	0.00334664	23.5679	0.011	0.016	0.014	0.008	0.01225	0.0035	28.5714
PC ae C36:3	glycerophospholipids	0.006	0.007	0.003	0.007	0.004	0.0054	0.00181659	33.6406	0.003	0.002	0.001	0.002	0.002	0.000816497	40.8248
PC ae C36:4	glycerophospholipids	0.006	0.006	0.005	0.002	0.006	0.005	0.00173205	34.641	0.007	0.002	0.001	0.004	0.0035	0.00264575	75.5929
PC ae C36:5	glycerophospholipids	0.008	0.004	0	0.002	0.002	0.0032	0.00303315	94.7859	0.002	0.003	0.006	0.001	0.003	0.00216025	72.0082
PC ae C38:0	glycerophospholipids	0.052	0.086	0.048	0.065	0.059	0.062	0.0149164	24.0588	0.08	0.065	0.062	0.064	0.06775	0.00826136	12.1939
PC ae C38:1	glycerophospholipids	0.003	0.007	0.003	0.004	0.002	0.0038	0.00192354	50.6194	0.005	0.001	0.001	0.001	0.002	0.002	100
PC ae C38:2	glycerophospholipids	0.005	0.002	0.004	0.002	0.005	0.0036	0.00151658	42.1271	0.005	0	0.006	0.003	0.0035	0.00264575	75.5929
PC ae C38:3	glycerophospholipids	0.01	0.002	0.002	0.006	0	0.004	0.004	100	0	0.002	0.001	0.002	0.00125	0.000957427	76.5942
PC ae C38:4	glycerophospholipids	0.007	0.012	0.009	0.007	0.014	0.0098	0.00311448	31.7804	0.014	0.016	0.015	0.001	0.0115	0.00704746	61.2822
PC ae C38:5	glycerophospholipids	0.004	0.002	0.002	0.007	0.001	0.0032	0.00238747	74.6084	0.003	0.004	0.002	0	0.00225	0.00170783	75.9033
PC ae C38:6	glycerophospholipids	0.002	0	0	0.008	0.006	0.0032	0.00363318	113.537	0	0.002	0	0.004	0.0015	0.00191485	127.657
PC ae C40:0	glycerophospholipids	0.862	0.903	0.831	0.902	0.895	0.8786	0.0314372	3.57811	0.89	0.938	0.963	0.81	0.90025	0.0673616	7.48254
PC ae C40:1	glycerophospholipids	0.005	0.002	0.01	0.006	0.008	0.0062	0.00303315	48.9218	0.005	0.008	0.005	0.004	0.0055	0.00173205	31.4918
PC ae C40:2	glycerophospholipids	0.005	0.003	0	0.001	0.002	0.0022	0.00192354	87.4336	0.001	0.004	0	0	0.00125	0.00189297	151.438
PC ae C40:3	glycerophospholipids	0.007	0.007	0.004	0.005	0	0.0046	0.00288097	62.6298	0.002	0.003	0	0.001	0.0015	0.00129099	86.0663
PC ae C40:4	glycerophospholipids	0.016	0.027	0.011	0.018	0.017	0.0178	0.00580517	32.6133	0.02	0.02	0.024	0.009	0.01825	0.00644851	35.3343
PC ae C40:5	glycerophospholipids	0.003	0.003	0.002	0.003	0.001	0.0024	0.000894427	37.2678	0.003	0.003	0.002	0.002	0.0025	0.00057735	23.094
PC ae C40:6	glycerophospholipids	0.001	0	0.003	0.003	0	0.0014	0.00151658	108.327	0	0.002	0	0.001	0.00075	0.000957427	127.657
PC ae C42:0	glycerophospholipids	0.294	0.297	0.28	0.304	0.275	0.29	0.0121037	4.1737	0.324	0.299	0.275	0.235	0.28325	0.0378803	13.3734
PC ae C42:1	glycerophospholipids	0.049	0.046	0.037	0.047	0.031	0.042	0.00768115	18.2884	0.038	0.025	0.044	0.027	0.0335	0.00903696	26.976
PC ae C42:2	glycerophospholipids	0.008	0.005	0.006	0.002	0.003	0.0048	0.00238747	49.7389	0.005	0.004	0.006	0.005	0.005	0.000816497	16.3299
PC ae C42:3	glycerophospholipids	0.002	0.003	0.003	0	0.007	0.003	0.00254951	84.9837	0.001	0.004	0.002	0.002	0.00225	0.00125831	55.9247
PC ae C42:4	glycerophospholipids	n.d.	n.d.	n.d.	n.d.	n.d.	-	-	-	n.d.	n.d.	n.d.	n.d.	n.d.	-	-
PC ae C42:5	glycerophospholipids	0.272	0.29	0.286	0.288	0.241	0.2754	0.020489	7.43973	0.291	0.271	0.282	0.25	0.2735	0.017673	6.46178
PC ae C44:3	glycerophospholipids	0.014	0.013	0.012	0.011	0.004	0.0108	0.00396232	36.6882	0.003	0.016	0.019	0.012	0.0125	0.00695222	55.6177
PC ae C44:4	glycerophospholipids	0.046	0.031	0.045	0.035	0.04	0.0394	0.00642651	16.3109	0.041	0.023	0.028	0.036	0.032	0.00804156	25.1299
PC ae C44:5	glycerophospholipids	0.046	0.053	0.057	0.067	0.04	0.0526	0.0103586	19.6931	0.045	0.049	0.04	0.05	0.046	0.00454606	9.88274
PC ae C44:6	glycerophospholipids	0.012	0.013	0.017	0.013	0.013	0.0136	0.00194936	14.3335	0.008	0.01	0.011	0.01	0.00975	0.00125831	12.9057
SM (OH) C14:1	sphingolipids	0.018	0.019	0.007	0.018	0.011	0.0146	0.00531977	36.4368	0.005	0.012	0.011	0.014	0.0105	0.00387298	36.8856
SM (OH) C16:1	sphingolipids	0.001	0	0	0.001	0.007	0.0018	0.00294958	163.865	n.d.	n.d.	n.d.	n.d.	-	-	-
SM (OH) C22:1	sphingolipids	0.008	0.004	0.005	0.006	0	0.0046	0.00296648	64.4887	0	0.003	0.001	0.01	0.0035	0.00450925	128.836
SM (OH) C22:2	sphingolipids	0	0	0.004	0	0.002	0.0012	0.00178885	149.071	0.001	0	0	0	0.00025	0.0005	200
SM (OH) C24:1	sphingolipids	0.006	0.005	0.006	0.014	0.002	0.0066	0.00444972	67.42	0.004	0	0.001	0.009	0.0035	0.00404145	115.47
SM C16:0	sphingolipids	0.028	0.017	0.01	0.005	0.008	0.0136	0.0091815	67.5111	0.01	0.009	0.012	0.017	0.012	0.00355903	29.6586
SM C16:1	sphingolipids	0.008	0.01	0.009	0.005	0.004	0.0072	0.00258844	35.9505	0.001	0	0.004	0	0.00125	0.00189297	151.438
SM C18:0	sphingolipids	0.001	0.007	0.008	0	0.005	0.0042	0.00356371	84.8501	0	0.004	0.001	0.01	0.00375	0.0045	120
SM C18:1	sphingolipids	0	0.001	0	0.006	0	0.0014	0.00260768	186.263	0.002	0.002	0.002	0.002	0.002	0	0
SM C20:2	sphingolipids	0.002	0	0.002	0	0	0.0008	0.00109545	136.931	0	0	0.001	0.001	0.0005	0.00057735	115.47
SM C22:3	sphingolipids	0	0.003	0	0	0.004	0.0014	0.00194936	139.24	0	0.002	0.002	0	0.001	0.0011547	115.47
SM C24:0	sphingolipids	0.042	0.034	0.037	0.032	0.046	0.0382	0.00576194	15.0836	0.03	0.034	0.032	0.046	0.0355	0.00718795	20.2478
SM C24:1	sphingolipids	0.019	0.011	0.003	0.009	0	0.0084	0.0074027	88.1274	0.005	0.004	0.007	0	0.004	0.00294392	73.598
SM C26:0	sphingolipids	0.001	0.001	0	0.003	0.003	0.0016	0.00134164	83.8525	0.002	0	0.002	0	0.001	0.0011547	115.47
SM C26:1	sphingolipids	0.019	0.004	0.019	0.019	0.001	0.0124	0.00909945	73.3827	0	0.001	0.001	0.005	0.00175	0.00221736	126.706
H1	sugars	25.2	16.2	20.9	21.8	17.2	20.26	3.64115	17.9721	9.78	12.6	18.8	22.4	15.895	5.74469	36.1415

## Sheet: Description Supp. table S2
Description of entries in supplementary table S2A	(Identified proteins in dialysates)
Uniprot Accession	Accession Number generated by Uniprot database
Gene ID	Gene ID generated by Uniprot ID Mapper based on Uniprot Accession
DAVID ID	DAVID ID (for homo sapiens) generated by DAVID conversion tool based on Gene ID
Description	Protein description from Uniprot database
MW [kDa]	from Uniprot database
calc. pI	calc pI based on exPasy pI calculation tool
GO Molecular Function	Protein annotation according to molecular function, generated by PANTHER database
GO Biological Process	Protein annotation according to biological process, generated by PANTHER database
GO Cellular Component	Protein annotation according to cellular component, generated by PANTHER database
PANTHER Protein Class	classification of protein, based on PANTHER datbase
Pathway	involvement to specific pathways, based on PANTHER database
Median area	median area of precursor ion peaks (LFQ) of all replicats of belonging to femoral bone defect or soft tissue defect samples
SD	Standard deviation of all areas of precursor ion peaks (LFQ) of all replicats belonging to femoral bone defect or tissue defect samples
frequency	Count of successful label free quantifications (LFQ) in alle replicats belonging to femoral bone defect or soft tissue defect samples
max Mascot Score	max. observed score according to Mascot algorithm in all samples
ΣCoverage	total sequence coverage based on all matched peptides
Σ# Proteins	count of sequenz/database-matches of protein group
Σ# Unique Peptides	count of unique peptides matched to protein group
Description of entries in supplementary table S2B	(Corresponding identified peptides in dialysates)
Sequence	Amino acid sequence in single letter code
Modifications	Identified modifications
# Missed Cleavages	# of missed cleavages in identified peptide
MH+ [Da]	mass of singly positive charged peptide ion
Max Ion Score	max. observed Ion Score according to Mascot algorithm in all samples
# PSMs	# of peptide spectrum matches
# Protein Groups	# of corresponding protein groups
Protein Group Accessions	Accessions of corresponding proteins
LFQ frequency	Count of successful label free quantifications (LFQ) in alle replicats belonging to femoral bone defect or soft tissue defect samples
SD [%]	Standard deviation of all areas of precursor ion peaks (LFQ) of all replicats belonging to femoral bone defect or tissue defect samples
Median Area	median area of precursor ion peaks (LFQ) of all replicats of belonging to femoral bone defect or soft tissue defect samples

## Sheet: Supp. table S2A
Protein information						Functional annotation according to PANTHER					Quantification femorial bone defect			Quantification soft tissue defect
Uniprot Accession	Gene ID	DAVID ID	Description	MW [kDa]	calc. pI	GO Molecular Function	GO Biological Process	GO Cellular Component	PANTHER Protein Class	Pathway	Median area	SD	frequency	Median area	SD	frequency	max Mascot Score	ΣCoverage	Σ# Proteins	Σ# Unique Peptides
D3ZUG3	Mesp1	383858	Protein Mesp1 OS=Rattus norvegicus GN=Mesp1 PE=4 SV=1 - [D3ZUG3_RAT]	26.108	9.09						2.08231e+09	1.48554	5	1.08163e+09	1.2718	4	40.9684	10.33	1	1
F1MAM6			Uncharacterized protein OS=Rattus norvegicus PE=4 SV=2 - [F1MAM6_RAT]	478.262	6.07						1.64479e+07	0.702204	4	2.57566e+06	1.56173	4	31.67	0.45	1	1
M0R757	LOC100360413		Protein LOC100360413 OS=Rattus norvegicus GN=LOC100360413 PE=4 SV=1 - [M0R757_RAT]	50.0761	9.1	GTPase activity;translation initiation factor activity;translation elongation factor activity;translation initiation factor activity;translation elongation factor activity;protein binding;translation initiation factor activity;translation elongation factor activity	mRNA splicing, via spliceosome;translation;regulation of translation		translation elongation factor;translation initiation factor;hydrolase;G-protein		4.134e+06	0.883465	3	464852		1	173.968	11.47	3	2
M0RBJ7	C3	403900	Complement C3 OS=Rattus norvegicus GN=C3 PE=4 SV=1 - [M0RBJ7_RAT]	186.118	6.06	peptidase activity;cytokine activity;serine-type endopeptidase inhibitor activity	complement activation;proteolysis;cellular process;response to stimulus;regulation of catalytic activity		cytokine;serine protease inhibitor;complement component		5.43939e+06	0.390023	5	1.98707e+06		1	40.05	1.44	3	1
O09171	Bhmt	380830	Betaine--homocysteine S-methyltransferase 1 OS=Rattus norvegicus GN=Bhmt PE=1 SV=1 - [BHMT1_RAT]	44.8168	8.07	oxidoreductase activity;methyltransferase activity;carboxy-lyase activity	porphyrin-containing compound metabolic process;cellular amino acid biosynthetic process		methyltransferase;reductase;decarboxylase		8.72354e+06	0.75543	5	2.98334e+06	0.221879	4	969.877	16.71	1	4
P02767	Ttr	403842	Transthyretin OS=Rattus norvegicus GN=Ttr PE=1 SV=1 - [TTHY_RAT]	13.5898	5.77	transmembrane transporter activity	vitamin transport		transporter;transfer/carrier protein		5.00427e+06	6.32202	5	2.65562e+06	0.663493	4	98.5244	27.89	4	3
P02770	Alb	410033	Serum albumin OS=Rattus norvegicus GN=Alb PE=1 SV=2 - [ALBU_RAT]	65.8735	5.8		transport		transfer/carrier protein		1.38487e+09	1.60669	5	1.70206e+09	0.723682	4	1328.93	11.84	1	8
P07756	Cps1	410568	Carbamoyl-phosphate synthase [ammonia], mitochondrial OS=Rattus norvegicus GN=Cps1 PE=1 SV=1 - [CPSM_RAT]	160.216	6	transferase activity;ligase activity	nitrogen compound metabolic process;pyrimidine nucleobase metabolic process;cellular amino acid biosynthetic process		transferase;ligase	Arginine biosynthesis->Carbamoyl phosphate synthase;;De novo pyrmidine ribonucleotides biosythesis->Carbamoyl phosphate synthetase;;;	1.75604e+06	0.665314	5	543653	0.342662	4	741.7	4.87	1	3
P12527	Alox5	416035	Arachidonate 5-lipoxygenase OS=Rattus norvegicus GN=Alox5 PE=1 SV=3 - [LOX5_RAT]	78.0374	5.85	oxidoreductase activity	immune system process;lipid metabolic process		oxygenase		2.95878e+07	1.42751	4	2.67493e+07	0.688014	3	31.21	2.08	2	1
P62982	Rps27a	416521	Ubiquitin-40S ribosomal protein S27a OS=Rattus norvegicus GN=Rps27a PE=1 SV=2 - [RS27A_RAT]	8.5	6.56	structural constituent of ribosome;nucleic acid binding	proteolysis		ribosomal protein		9.74054e+06	0.762895	4	9.81135e+06	0.748665	2	39.49	37.18	8	3
P63039	Hspd1	416347	60 kDa heat shock protein, mitochondrial OS=Rattus norvegicus GN=Hspd1 PE=1 SV=1 - [CH60_RAT]	57.8897	5.35		protein folding		chaperonin		3.59883e+06	0.930326	4	1.08375e+06	0.447706	2	194.545	19.55	1	5
P63269	Actg2	391159	Actin, gamma-enteric smooth muscle OS=Rattus norvegicus GN=Actg2 PE=2 SV=1 - [ACTH_RAT]	41.6157	5.31	structural constituent of cytoskeleton	cytokinesis;mitosis;cellular component morphogenesis;intracellular protein transport;exocytosis;endocytosis;cellular component organization	actin cytoskeleton;intracellular	actin and actin related protein	Alzheimer disease-presenilin pathway->actin;;Cytoskeletal regulation by Rho GTPase->Actin;;Wnt signaling pathway->NFAT Target Genes;;Nicotinic acetylcholine receptor signaling pathway->Actin;;Cadherin signaling pathway->Filamentous F-actin;;Inflammation mediated by chemokine and cytokine signaling pathway->F-actin;;Huntington disease->Actin;;;;;;;;			0	944940	4.47194	3	71.5446	14.36	4	4
Q07936	Anxa2	399854	Annexin A2 OS=Rattus norvegicus GN=Anxa2 PE=1 SV=2 - [ANXA2_RAT]	38.5228	7.53		fatty acid metabolic process;mesoderm development				1.28443e+06	0.349923	4	506793	0.534581	3	74.9994	6.19	2	2
Q5M7T5	Serpinc1	388413	Protein Serpinc1 OS=Rattus norvegicus GN=Serpinc1 PE=2 SV=1 - [Q5M7T5_RAT]	52.2008	6.18						6.14328e+06	0.0756746	4			0	31.3	5.38	1	1
Q66HT1	Aldob	408274	Fructose-bisphosphate aldolase OS=Rattus norvegicus GN=Aldob PE=2 SV=1 - [Q66HT1_RAT]	39.5002	8.67	serine-type peptidase activity;peptidase inhibitor activity	proteolysis;regulation of biological process;regulation of catalytic activity		serine protease inhibitor	Blood coagulation->Antithrombin III;;	1.36286e+06	1.04424	5	471931	0.244771	4	182.213	19.23	2	3

## Sheet: Supp. table S2B
Identification						Proteins		Quantification soft tissue defect			Quantification bone defect
Sequence	Modifications	# Missed Cleavages	MH+ [Da]	Max Ion Score	# PSMs	# Protein Groups	Protein Group Accessions	LFQ frequency	SD [%]	Median Area	LFQ frequency	SD [%]	Median Area
TAVDSGIALLTNFQVTK		0	1777.97	85.33	31	1	P07756	4	0.358367	556400	4	0.601713	1.26106e+06
VLILGSGGLSIGQAGEFDYSGSQAVK		0	2553.32	71.98	63	1	P07756	2	0.400272	515549	5	0.962293	2.32743e+06
LCVLHEKTPVSEK	C2(Carbamidomethyl)	1	1539.82	71.68	541	1	P02770	4	0.812788	2.75857e+09	5	2.15586	2.89637e+09
ECCHGDLLECADDR	C2(Carbamidomethyl); C3(Carbamidomethyl); C10(Carbamidomethyl)	0	1749.66	68.5	74	1	P02770	4	0.464172	2.14223e+08	5	0.346978	3.87066e+08
LCVLHEKTPVSEKVTK	C2(Carbamidomethyl)	2	1868.03	65.92	227	1	P02770	4	0.726386	2.03885e+09	5	0.281785	903778280
TVVVNCNPETVSTDFDECDKLYFEELSLER	C6(Carbamidomethyl); C18(Carbamidomethyl)	1	3608.65	65.01	4	1	P07756	0			1		2.28494e+06
LNAGEVVIGDGGFVFALEK		0	1935.02	64.38	43	1	O09171	0			5	2.07959	728981
DMAIATGGAVFGEEGLNLNLEDVQAHDLGK		0	3084.5	63.19	7	1	P63039	0			3	0.890101	1.35392e+06
LNAGEVVIGDGGFVFALEKR		1	2091.13	57.75	247	1	O09171	4	0.221879	2.98334e+06	5	1.03512	1.74951e+07
TNQELQEINR		0	1244.62	57.44	12	1	Q07936	3	0.534581	506793	4	0.331641	1.39039e+06
ELLFSVDNSISQSIGGVILFHETLYQK		0	3037.59	50.17	30	1	Q66HT1	4	0.244771	471931	5	0.955137	1.55487e+06
GYSFVTTAER		0	1130.55	47.31	9	1	P63269	3	0.89925	1.23895e+06	0
APQVSTPTLVEAAR		0	1439.78	43.9	3	1	P02770	0			1		3.01247e+07
SYELPDGQVITIGNER		0	1790.88	42.96	1	1	P63269	1		2.08499e+07	0
THINIVVIGHVDSGK		0	1588.88	41.9	56	1	M0R757	1		464852	3	1.21397	6.5045e+06
LITQGESCLK	C8(Carbamidomethyl)	0	1148.6	40.05	7	1	M0RBJ7	2	0.220825	3.35907e+06	5	0.390023	5.43939e+06
TITLEVEPSDTIENVK		0	1787.93	39.49	5	1	P62982	1		1.94856e+06	4	1.30491	3.29632e+06
AGSNVMQTFTFYASEDKLENR	M6(Oxidation)	1	2424.12	38.74	4	1	O09171	0			1		1.32192e+06
LCVLHEK	C2(Carbamidomethyl)	0	898.481	37.57	340	1	P02770	4	0.706625	150363859	5	1.00671	303132064
LGSGQRQSASEREK		2	1532.78	36.99	135	1	D3ZUG3	4	1.2718	1.08163e+09	5	1.48554	2.08231e+09
FEVEVTK		0	851.451	31.67	11	1	F1MAM6	4	1.56173	2.57566e+06	3	0.462048	1.83374e+07
AGSNVMQTFTFYASEDKLENR		1	2408.12	31.53	5	1	O09171	0			2	1.06387	1.65454e+06
DIPVNPMCIYR	C8(Carbamidomethyl)	0	1377.67	31.3	5	1	Q5M7T5	0			5	0.2272	5.6941e+06
KASGFPK		1	734.42	31.21	48	1	P12527	4	0.609945	3.5112e+07	5	0.812885	5.0313e+07
KPLVIIAEDVDGEALSTLVLNR		0	2365.34	30.99	68	1	P63039	1		2.52564e+06	5	1.30085	4.73946e+06
TPVSEKVTK		1	988.568	30.28	28	1	P02770	3	0.73705	2.60761e+06	5	0.271854	4.92367e+06
VELDTK		0	704.382	27.96	7	1	P02767	3	0.849619	190696	4	0.424982	503663
IQEITEQLDITTSEYEKEKLNER		2	2809.41	26.39	13	1	P63039	2	0.546049	534341	3	0.461047	6.59878e+06
TLSDYNIQK		0	1081.55	26.14	11	1	P62982	3	1.20199	6.67769e+06	5	0.283576	1.18361e+07
RGVMLAVDAVIAELKK		2	1713.01	26.05	1	1	P63039	0			1		737048
TVPAAVPGICFLSGGMSEEDATLNLNAINR	C10(Carbamidomethyl)	0	3117.54	25.94	9	1	Q66HT1	0			3	0.716224	2.16018e+06
VLDAVR		0	672.404	25.48	82	1	P02767	4	0.716478	5.16732e+06	5	10.5008	8.6618e+06
ALMLQGVDLLADAVAVTMGPK		0	2113.14	23.7	2	1	P63039	0			1		1.24294e+06
HGSWGSGLDMHTKPWIR	M10(Oxidation)	0	1980.95	23.59	8	1	O09171	0			1		56222.7
TVPAAVPGICFLSGGMSEEDATLNLNAINR	C10(Carbamidomethyl); M16(Oxidation)	0	3133.53	23.23	7	1	Q66HT1	0			2	0.342417	1.94342e+06
RVWELSK		1	917.521	22.95	3	1	Q5M7T5	0			3	0.468848	5.04688e+06
CPLMVK	C1(Carbamidomethyl); M4(Oxidation)	0	763.384	21.35	14	1	P02767	1		574136	4	4.43851	1.6773e+06
MQIFVK	M1(Oxidation)	0	781.428	19.97	2	1	P62982	2	0.0490669	2.9087e+06	0
FKDLGEQHFK		1	1248.64	19.63	6	1	P02770	2	0.886595	1.34596e+07	2	0.518638	1.18069e+07
ALQASALAAWGGK		0	1243.68	19.16	1	1	Q66HT1	0			1		163738
IQDKEGIPPDQQR		1	1523.78	18.7	17	1	P62982	3	1.00573	1.91581e+06	4	0.591869	7.36632e+06
EITALAPSTMK	M10(Oxidation)	0	1177.61	18.07	4	1	P63269	2	0.139107	721942	2	0.573346	609966
GSPAVDVAVK		0	942.526	17.64	2	1	P02767	0			2	0.0279582	908685
TADGSWEPFASGK		0	1352.61	17	2	1	P02767	0			2	0.489655	1.00392e+06
IIAPPER		0	795.472	16.8	1	1	P63269	1		482724	0
DIPVNPMCIYR	M7(Oxidation); C8(Carbamidomethyl)	0	1393.66	16.78	6	1	Q5M7T5	3	0.619301	1.37038e+06	3	0.189601	2.52631e+06
HGSWGSGLDMHTKPWIR		0	1964.95	16.39	4	1	O09171	0			2	0.202232	586142
LIFAGK		0	648.408	16.22	6	1	P62982	2	0.549684	1.80716e+07	3	0.729414	1.73808e+07
YYTYLVMNKGKLLK	M7(Oxidation)	2	1749.97	15.95	1	1	M0RBJ7	1		90555.7	0
LQPLDFK		0	860.489	15.94	3	1	Q5M7T5	0			3	0.625453	1.02114e+07
QTVAVGVIK		0	914.565	15.5	1	1	M0R757	0			1		1.7635e+06
EAMIRFR	M3(Oxidation)	1	938.494	15.47	9	1	P12527	2	0.0411966	4.90747e+06	3	1.01794	2.15833e+06
VWELSK		0	761.419	15.37	1	1	Q5M7T5	0			0
AGFAGDDAPR		0	976.448	14.79	2	1	P63269	1		792877	1		312547
NMITGTSQADCAVLIVAAGVGEFEAGISK	M2(Oxidation); C11(Carbamidomethyl)	0	2925.44	13.67	1	1	M0R757	0			1		1.06039e+06
DDRKIMHITNQK	M6(Oxidation)	2	1514.77	12.71	1	1	F1MAM6	0			1		2.71895e+06
TPAQYDASELK		0	1222.59	12.71	1	1	Q07936	0			1		951075
NKQQRIK		2	914.552	12.2	1	1	P02767	0			0
LAVLKYYK		1	997.604	11.83	1	1	P62982	0			0
MAQPLCAPLSK	M1(Oxidation); C6(Carbamidomethyl)	0	1231.61	10.38	1	1	D3ZUG3	0			0
CPLMVK	C1(Carbamidomethyl)	0	747.389	10.05	2	1	P02767	0			2	0.858267	1.60718e+07
RHPDYSVSLLLR		1	1455.8	10.01	1	1	P02770	0			1		1.06384e+06
AIAEELAPER		0	1098.58	0	1	1	O09171	0			1		159041
AWAVAR		0	673.378	0	4	1	P02770	0			1		9.43783e+06

## Sheet: Description Supp. table S3
Description of entries in supplementary table S3A	(Identified proteins in adsorbates)
Uniprot Accession	Accession Number generated by Uniprot database
Gene ID	Gene ID generated by Uniprot ID Mapper based on Uniprot Accession
DAVID ID	DAVID ID (for homo sapiens) generated by DAVID conversion tool based on Gene ID
Description	Protein description from Uniprot database
MW [kDa]	from Uniprot database
calc. pI	calc pI based on exPasy pI calculation tool
GO Molecular Function	Protein annotation according to molecular function, generated by PANTHER database
GO Biological Process	Protein annotation according to biological process, generated by PANTHER database
GO Cellular Component	Protein annotation according to cellular component, generated by PANTHER database
PANTHER Protein Class	classification of protein, based on PANTHER datbase
Pathway	involvement to specific pathways, based on PANTHER database
Median area	median area of precursor ion peaks (LFQ) of all replicats of belonging to femoral bone defect or soft tissue defect samples
SD	Standard deviation of all areas of precursor ion peaks (LFQ) of all replicats belonging to femoral bone defect or tissue defect samples
frequency	Count of successful label free quantifications (LFQ) in alle replicats belonging to femoral bone defect or soft tissue defect samples
max Mascot Score	max. observed score according to Mascot algorithm in all samples
ΣCoverage	total sequence coverage based on all matched peptides
Σ# Proteins	count of sequenz/database-matches of protein group
Σ# Unique Peptides	count of unique peptides matched to protein group
Description of entries in supplementary table S3B	(Corresponding identified peptides in adsorbates)
Sequence	Amino acid sequence in single letter code
Modifications	Identified modifications
# Missed Cleavages	# of missed cleavages in identified peptide
MH+ [Da]	mass of singly positive charged peptide ion
Max Ion Score	max. observed Ion Score according to Mascot algorithm in all samples
# PSMs	# of peptide spectrum matches
# Protein Groups	# of corresponding protein groups
Protein Group Accessions	Accessions of corresponding proteins
LFQ frequency	Count of successful label free quantifications (LFQ) in alle replicats belonging to femoral bone defect or soft tissue defect samples
SD [%]	Standard deviation of all areas of precursor ion peaks (LFQ) of all replicats belonging to femoral bone defect or tissue defect samples
Median Area	median area of precursor ion peaks (LFQ) of all replicats of belonging to femoral bone defect or soft tissue defect samples

## Sheet: Supp. table S3A
Protein information						Functional annotation according to PANTHER					Quantification femorial bone defect			Quantification soft tissue defect
Uniprot Accession	Gene ID	DAVID ID	Description	MW [kDa]	calc. pI	GO Molecular Function	GO Biological Process	GO Cellular Component	PANTHER Protein Class	Pathway	Median area	SD	frequency	Median area	SD	frequency	max Mascot Score	ΣCoverage	Σ# Proteins	Σ# Unique Peptides
P02770	Alb	803627	Serum albumin	68.7	6.48		transport		transfer/carrier protein		1.83408e+10	0.388642	5	3.08952e+10	0.395012	3	5504.61	0.8487	1	74
P68136	Acta1	800959	Actin, alpha skeletal muscle	42	5.39	structural constituent of cytoskeleton	cytokinesis;mitosis;cellular component morphogenesis;intracellular protein transport;exocytosis;endocytosis;cellular component organization	actin cytoskeleton;intracellular	actin and actin related protein	Alzheimer disease-presenilin pathway->actin;;Wnt signaling pathway->NFAT Target Genes;;Cytoskeletal regulation by Rho GTPase->Actin;;Nicotinic acetylcholine receptor signaling pathway->Actin;;Cadherin signaling pathway->Filamentous F-actin;;Inflammation mediated by chemokine and cytokine signaling pathway->F-actin;;Huntington disease->Actin;;;;;;;;	3.06584e+09	0.374598	5	2.84624e+09	0.837004	3	1104.08	0.6525	6	12
Q9EQS0	Tf	780030	Serotransferrin	76.3	7.28	receptor activity	natural killer cell activation;macrophage activation;cell communication;cellular defense response;blood coagulation		transfer/carrier protein, type I cytokine receptor;type II cytokine receptor;defense/immunity protein	Angiogenesis->Tissue Factor;;Blood coagulation->Tissue Factor;;;	2.82263e+09	0.595915	5	2.47671e+09	0.53359	3	1778.75	0.6891	3	60
P60711	Actb	777044	Actin, cytoplasmic 1	41.7	5.48	structural constituent of cytoskeleton	cytokinesis;mitosis;intracellular protein transport;exocytosis;endocytosis;cellular component organization	actin cytoskeleton;intracellular	actin and actin related protein	Alzheimer disease-presenilin pathway->actin;;Cytoskeletal regulation by Rho GTPase->Actin;;Nicotinic acetylcholine receptor signaling pathway->Actin;;Cadherin signaling pathway->Filamentous F-actin;;Integrin signalling pathway->Actin;;Inflammation mediated by chemokine and cytokine signaling pathway->F-actin;;Huntington disease->Actin;;;;;;;;	2.81107e+09	0.654267	5	4.63448e+09	0.637194	3	1501.49	0.688	5	12
D3ZRN3	Actbl2	797358	Protein Actbl2	41.9	5.49	structural constituent of cytoskeleton	cytokinesis;mitosis;cellular component morphogenesis;intracellular protein transport;exocytosis;endocytosis;cellular component organization	actin cytoskeleton;intracellular	actin and actin related protein	Alzheimer disease-presenilin pathway->actin;;Cytoskeletal regulation by Rho GTPase->Actin;;Nicotinic acetylcholine receptor signaling pathway->Actin;;Cadherin signaling pathway->Filamentous F-actin;;Integrin signalling pathway->Actin;;Inflammation mediated by chemokine and cytokine signaling pathway->F-actin;;Huntington disease->Actin;;;;;;;;	2.41448e+09	0.754886	5	2.53853e+09	0.660021	3	330.35	0.2926	3	1
P01946	Hbb	780509	Hemoglobin subunit beta-1	16	8.07		blood circulation;transport		transfer/carrier protein		2.13445e+09	17.1817	5	1.72138e+10	1.42915	3	3488.58	0.966	2	8
D3ZK97	Hba1	820694	Hemoglobin subunit alpha-1/2	15.3	7.97		blood circulation;transport		transfer/carrier protein		1.84704e+09	5.49118	5	2.69649e+10	0.348412	3	2002.12	0.9859	2	16
B2RZD1	Serpina1	815387	Alpha-1-antiproteinase	46.1	6.07	serine-type peptidase activity;peptidase inhibitor activity	proteolysis;regulation of biological process;regulation of catalytic activity		serine protease inhibitor	Blood coagulation->alpha1-antitrypsin;;	1.75413e+09	0.470622	5	9.6319e+08	0.39499	3	847.2	0.5012	1	20
P24090	Ahsg	801761	Alpha-2-HS-glycoprotein	38	6.51	cysteine-type peptidase activity;protein binding;cysteine-type endopeptidase inhibitor activity	immune system process;proteolysis;mesoderm development;skeletal system development;regulation of catalytic activity	extracellular region;extracellular matrix	extracellular matrix glycoprotein;cysteine protease inhibitor		1.59441e+09	0.811764	5	1.56719e+09	0.354705	3	668.57	0.5398	2	17
F1LST1			Hemoglobin subunit beta-2	16	8.79						1.39593e+09	13.0159	5	1.33954e+10	1.50403	3	1057.71	0.8776	2	5
Q7TQ70	Fgb	811643	Fibrinogen beta chain	54.2	7.78	receptor binding	cell communication;cell-matrix adhesion;cell-cell adhesion;blood coagulation	extracellular region	signaling molecule	Blood coagulation->Fibrin monomer;;Plasminogen activating cascade->Fibrin;;Blood coagulation->Fibrin polymer cross-linked;;Blood coagulation->Fibrinogen;;;;;	1.27776e+09	1.02609	5	1.68729e+09	0.638242	3	452.93	0.7349	6	35
Q5M878	Hpx	824859	Hemopexin	51.3	7.65	metallopeptidase activity	proteolysis;vitamin transport	extracellular region;extracellular matrix	transfer/carrier protein;metalloprotease;metalloprotease;extracellular matrix protein		1.12232e+09	1.25963	5	1.03547e+09	0.162284	3	865.57	0.6674	1	36
P05370	Gapdh	801768	Glyceraldehyde-3-phosphate dehydrogenase	35.8	8.03	oxidoreductase activity	glycolysis;glycolysis		dehydrogenase	Glycolysis->Glyceraldehyde 3-phosphate dehydrogenase;;Huntington disease->Glyceraldehyde-3-phosphate dehydrogenase;;;	1.00265e+09	0.7125	5	4.50691e+08	0.188585	3	707.3	0.6817	55	15
F1LNF0	Myh4	824853	Myosin-4	222.7	5.74	motor activity;structural constituent of cytoskeleton;protein binding;enzyme regulator activity	metabolic process;cytokinesis;cellular component movement;mitosis;cell communication;muscle contraction;sensory perception of sound;sensory perception;mesoderm development;cellular component morphogenesis;muscle organ development;intracellular protein transport;vesicle-mediated transport;regulation of catalytic activity;cellular component organization	plasma membrane;cell junction;actin cytoskeleton;intracellular	G-protein modulator;actin binding motor protein;cell junction protein	Inflammation mediated by chemokine and cytokine signaling pathway->Myosin;;Wnt signaling pathway->NFAT Target Genes;;Nicotinic acetylcholine receptor signaling pathway->Myosin;;Cytoskeletal regulation by Rho GTPase->Myosin light chain;;;;;	9.06132e+08	0.518196	5	3.14538e+08	0.209198	3	4952.57	0.5792	2	40
D3ZA38	Myh1	783441	Protein Myh1	223.3	5.74	motor activity;structural constituent of cytoskeleton;protein binding;enzyme regulator activity	metabolic process;cytokinesis;cellular component movement;mitosis;cell communication;muscle contraction;sensory perception of sound;sensory perception;mesoderm development;cellular component morphogenesis;muscle organ development;intracellular protein transport;vesicle-mediated transport;regulation of catalytic activity;cellular component organization	plasma membrane;cell junction;actin cytoskeleton;intracellular	G-protein modulator;actin binding motor protein;cell junction protein	Inflammation mediated by chemokine and cytokine signaling pathway->Myosin;;Wnt signaling pathway->NFAT Target Genes;;Nicotinic acetylcholine receptor signaling pathway->Myosin;;Cytoskeletal regulation by Rho GTPase->Myosin light chain;;;;;	8.89771e+08	0.508187	5	3.14538e+08	0.209198	3	4300.73	0.5383	1	16
G3V615	C3	794018	Complement C3	186.2	6.47	peptidase activity;cytokine activity;serine-type endopeptidase inhibitor activity	complement activation;proteolysis;cellular process;response to stimulus;regulation of catalytic activity		cytokine;serine protease inhibitor;complement component		8.43904e+08	0.508884	5	7.07332e+08	0.315352	3	2128.25	0.5707	3	87
P11517			Uncharacterized protein	219.5	5.73						8.32115e+08	0.564227	5	2.98104e+08	0.234562	3	3616.69	0.4833	2	19
M0RC65	Ckm	787780	Creatine kinase M-type	43	7.06	amino acid kinase activity	metabolic process		amino acid kinase;amino acid kinase		7.77263e+08	0.305911	5	4.61909e+08	0.602305	3	1175.65	0.5774	1	26
P14480	Fgg	816489	Isoform Gamma-A of Fibrinogen gamma chain	49.6	6.25	receptor binding	cell communication;cell-matrix adhesion;cell-cell adhesion;blood coagulation	extracellular region	signaling molecule	Blood coagulation->Fibrin monomer;;Plasminogen activating cascade->Fibrin;;Blood coagulation->Fibrin polymer cross-linked;;Blood coagulation->Fibrinogen;;;;;	7.515e+08	1.37506	5	1.87733e+09	0.492047	3	898.63	0.5858	2	21
Q68FX4	Hist1h1a	785179	Histone H1.1	22	10.99	DNA binding	nucleobase-containing compound metabolic process;cellular process;chromatin organization		histone		7.24542e+08	2.91589	5	2.64388e+09	0.605878	3	252.84	0.2804	1	4
D3ZYW2	Hp	816629	Haptoglobin	38.5	6.54	serine-type peptidase activity;calcium ion binding;calmodulin binding;calcium-dependent phospholipid binding	gamete generation;complement activation;proteolysis;cellular process;blood circulation;response to stress;blood coagulation		serine protease;serine protease;complement component;annexin;calmodulin		7.17028e+08	2.94667	5	2.51593e+08	0.371847	3	841.26	0.536	2	23
Q62975	Serpina3k		Serine protease inhibitor A3K	46.5	5.44	serine-type peptidase activity;peptidase inhibitor activity	proteolysis;regulation of biological process;regulation of catalytic activity		serine protease inhibitor		6.37734e+08	0.941728	5	9.17567e+08	0.409832	3	1399.74	0.5385	1	15
P15865	Hist1h2bb	792660	Histone H2B	14	10.32						6.3437e+08	0.488516	5	3.79228e+09	0.447954	3	440.76	0.6587	11	15
F1LN83	Fga	786431	Ac1873	86.6	5.74	receptor binding	cell communication;cell-matrix adhesion;cell-cell adhesion	extracellular region	signaling molecule	Blood coagulation->Fibrin monomer;;Plasminogen activating cascade->Fibrin;;Blood coagulation->Fibrin polymer cross-linked;;Blood coagulation->Fibrinogen;;Plasminogen activating cascade->Fibrin degradation products;;;;;;	5.85109e+08	0.33215	5	6.53931e+08	0.357661	3	1216.12	0.468	5	36
F1LMU0	Myh7	808632	Myosin-7	222.8	5.76	motor activity;structural constituent of cytoskeleton;protein binding;enzyme regulator activity	metabolic process;cytokinesis;cellular component movement;mitosis;cell communication;muscle contraction;sensory perception of sound;sensory perception;mesoderm development;cellular component morphogenesis;muscle organ development;intracellular protein transport;vesicle-mediated transport;regulation of catalytic activity;cellular component organization	plasma membrane;cell junction;actin cytoskeleton;intracellular	G-protein modulator;actin binding motor protein;cell junction protein	Inflammation mediated by chemokine and cytokine signaling pathway->Myosin;;Wnt signaling pathway->NFAT Target Genes;;Nicotinic acetylcholine receptor signaling pathway->Myosin;;Cytoskeletal regulation by Rho GTPase->Myosin light chain;;;;;	5.82467e+08	0.566104	5	2.29195e+08	0.362318	3	1807.59	0.4346	5	48
D3ZGE2	Mpo	807542	Protein Mpo (Fragment)	59.2	9.44						5.47364e+08	3.00318	5	1.17884e+09	0.577128	3	1083.82	0.738	1	14
D3ZYK8	Mpo	807542	Myeloperoxidase (Mapped)	51.9	9.94	oxidoreductase activity;peroxidase activity	immune response;metabolic process;response to stimulus		peroxidase		5.47364e+08	3.14699	5	1.2184e+09	0.561502	3	798.37	0.6616	1	9
Q5XI42	Aldoa	792407	Fructose-bisphosphate aldolase A	39.3	8.09					Fructose galactose metabolism->Fructose bisphosphate aldolase;;Glycolysis->Aldolase;;;	5.37524e+08	2.2671	5	4.5311e+08	0.875999	3	1216.69	0.761	5	28
P08644-2	Krt1	777061	Keratin, type II cytoskeletal 1	64.8	7.87	structural constituent of cytoskeleton	cellular process;cellular component morphogenesis;cellular component organization	intermediate filament cytoskeleton;intracellular	structural protein;intermediate filament		5.03802e+08	0.253972	5	4.034e+08	0.367813	3	715.42	0.2704	1	12
G3V7W7	Anxa1	817614	Annexin A1	38.8	7.34		fatty acid metabolic process;cell communication				4.73246e+08	0.710919	5	4.93343e+08	0.144815	3	1750	0.7486	3	33
F1LR92	Serpina3n		Serine protease inhibitor A3N	46.6	5.47	serine-type peptidase activity;peptidase inhibitor activity	proteolysis;regulation of biological process;regulation of catalytic activity		serine protease inhibitor		4.41568e+08	1.23679	5	2.87186e+08	0.189287	3	2945.69	0.5359	1	26
P04692	Tpm2	782130	Tropomyosin beta chain	32.8	4.7	motor activity;structural constituent of cytoskeleton	metabolic process;cellular component movement;muscle contraction;ectoderm development;mesoderm development;cellular component morphogenesis;nervous system development;muscle organ development;cellular component organization	actin cytoskeleton;intracellular	actin binding motor protein		4.40542e+08	0.485045	5	1.305e+08	0.98997	3	388.69	0.6585	2	10
G3V8A5	Vtn	791271	Protein Vtn	54.7	6.05		cellular process;cell-cell adhesion		cell adhesion molecule		4.34609e+08	1.14968	5	3.95886e+08	0.512698	3	332.48	0.3013	1	13
P05545	Serpina3l		Serine protease inhibitor A3L	46.2	5.67	serine-type peptidase activity;peptidase inhibitor activity	proteolysis;regulation of biological process;regulation of catalytic activity		serine protease inhibitor		4.33237e+08	1.15191	5	6.91394e+08	0.339437	3	749.84	0.6053	3	20
D4AA52	A1i3		Alpha-1-inhibitor 3	163.6	6.1						4.26332e+08	2.8855	5	1.18867e+09	0.824588	3	1453.54	0.4871	3	3
P14046	A1i3		Alpha-1-inhibitor 3	163.7	6.04						4.26332e+08	2.8855	5	1.18867e+09	0.824588	3	1481.02	0.524	3	2
P04636	MGC72973		Protein Hbb-b1	16	8.19						4.07182e+08	2.61805	5	3.11678e+09	2.59024	3	791.93	0.8776	2	11
Q63041	A1m		Alpha-1-macroglobulin	167	6.9	peptidase activity;cytokine activity;serine-type endopeptidase inhibitor activity	complement activation;proteolysis;cellular process;response to stimulus;regulation of catalytic activity		cytokine;serine protease inhibitor;complement component	Blood coagulation->alpha-2-macroglobulin;;	4.01638e+08	1.90242	5	4.57583e+08	0.820219	3	1185.17	0.6067	1	71
Q4G075	Serpinc1	803958	Protein Serpinc1	52.2	6.57	serine-type peptidase activity;peptidase inhibitor activity	proteolysis;regulation of biological process;regulation of catalytic activity		serine protease inhibitor	Blood coagulation->Antithrombin III;;	3.79085e+08	0.62101	5	1.96764e+08	0.641335	3	391.35	0.6172	2	26
Q6IG05	Krt77	815755	Keratin, type II cytoskeletal 1b	57.2	5.64	structural constituent of cytoskeleton	cellular process;cellular component morphogenesis;cellular component organization	intermediate filament cytoskeleton;intracellular	structural protein;intermediate filament		3.63076e+08	0.274986	5	2.6003e+08	0.220468	3	282.91	0.2582	1	9
P55797	Apoe	804233	Apolipoprotein E	35.7	5.27						3.59353e+08	0.829437	5	2.57349e+08	0.482285	3	551.32	0.6763	1	23
Q6IG04	Krt73	818918	Keratin, type II cytoskeletal 73	60.3	7.94	structural constituent of cytoskeleton	cellular process;cellular component morphogenesis;cellular component organization	intermediate filament cytoskeleton;intracellular	structural protein;intermediate filament		3.49387e+08	0.3384	5	2.6003e+08	0.231006	3	226.22	0.0904	3	1
P12928-2	Pkm		Pyruvate kinase isozymes M1/M2	57.8	7.06					Pyruvate metabolism->Pyruvate Kinase;;	3.09924e+08	0.810794	5	3.78545e+08	1.07914	3	939.45	0.6554	4	3
F1M779	Clu	773991	Clusterin	51.4	5.81						3.05248e+08	0.89342	5	3.53852e+08	0.503725	3	347.22	0.3311	2	15
G3V6P7	LOC100911833		Protein LOC100911833	164.6	5.94	peptidase activity;cytokine activity;serine-type endopeptidase inhibitor activity	complement activation;proteolysis;cellular process;response to stimulus;regulation of catalytic activity		cytokine;serine protease inhibitor;complement component		2.88205e+08	3.79032	5	9.14171e+08	0.846204	3	924.47	0.4916	3	2
P62775	Mug1		Murinoglobulin-1	165.2	6.01	peptidase activity;cytokine activity;serine-type endopeptidase inhibitor activity	complement activation;proteolysis;cellular process;response to stimulus;regulation of catalytic activity		cytokine;serine protease inhibitor;complement component		2.88205e+08	3.79032	5	9.14171e+08	0.846204	3	938.25	0.4997	4	1
Q03626	Mug2		Murinoglobulin-2 (Fragment)	152	6.65	peptidase activity;cytokine activity;serine-type endopeptidase inhibitor activity	complement activation;proteolysis;cellular process;response to stimulus;regulation of catalytic activity		cytokine;serine protease inhibitor;complement component		2.88205e+08	3.79726	5	9.14171e+08	0.846204	3	770.8	0.4	3	3
P04692-5	Tpm1	790229	Tropomyosin alpha-1 chain	32.7	4.74						2.74878e+08	1.11239	5	1.3402e+08	0.961909	3	368.39	0.6479	5	8
Q62930	Ca1	793622	Carbonic anhydrase 1	28.3	7.42	hydro-lyase activity	metabolic process		dehydratase		2.7184e+08	0.678087	5	1.53919e+08	0.747772	3	212.21	0.4828	1	10
D4A4B0			Glyceraldehyde-3-phosphate dehydrogenase	24.8	9.61						2.61385e+08	1.17431	5	3.29723e+08	0.073796	3	71.19	0.2949	7	2
B6RK61	Myl1	791704	Myosin light chain 1/3, skeletal muscle isoform	20.7	5.03	structural constituent of cytoskeleton;calcium ion binding;calmodulin binding	muscle contraction	actin cytoskeleton;intracellular	actin family cytoskeletal protein;calmodulin		2.61142e+08	1.01435	5	9.74188e+07	0.0114999	3	475.15	0.6667	4	12
M0R5H9			Uncharacterized protein	144.7	8.16						2.51135e+08	4.16458	5	8.88922e+08	0.796026	3	444.58	0.2184	4	3
P11980	Pkm		Isoform M2 of Pyruvate kinase isozymes M1/M2	57.7	7.44						2.48622e+08	1.04578	5	3.78545e+08	1.07914	3	1108.7	0.661	7	3
P07323	Eno3	788559	Beta-enolase	47	7.44	lyase activity	glycolysis;glycolysis		lyase		2.44126e+08	0.883108	5	1.74816e+08	0.203784	2	469.42	0.6912	2	18
P23680	Apoa1	798933	Apolipoprotein A-I	30	5.74		blood circulation				2.38667e+08	0.867029	5	6.26114e+07	1.4058	3	436.32	0.7452	1	23
P50115	S100a9	778820	Protein S100-A9	13.1	7.53	calcium ion binding;receptor binding;calmodulin binding	macrophage activation;DNA replication;cell cycle;cell communication		signaling molecule;calmodulin		2.35816e+08	1.47598	5	3.49071e+09	0.448774	3	375.52	0.8407	1	15
P08932			Uncharacterized protein	47	6.37						2.10996e+08	1.96236	5	2.29102e+08	0.998225	3	560.52	0.6613	11	14
D3ZBN0	Hist1h1e	781795	Histone H1.4	22	11.11	DNA binding	nucleobase-containing compound metabolic process;cellular process;chromatin organization		histone		1.8166e+08	0.659659	5	4.66301e+08	0.402269	3	789.34	0.3881	2	2
D3ZJ08	LOC684828		Protein LOC684828	23.2	11.06	DNA binding	nucleobase-containing compound metabolic process;cellular process;chromatin organization		histone		1.8166e+08	0.659659	5	4.66301e+08	0.402269	3	787.6	0.3	2	1
Q6P6Q2	Krt6a	776457	Keratin, type II cytoskeletal 6A	59.2	7.94	structural constituent of cytoskeleton	cellular process;cellular component morphogenesis;cellular component organization	intermediate filament cytoskeleton;intracellular	structural protein;intermediate filament		1.81567e+08	0.472525	5	2.9552e+08	0.0885554	3	582.53	0.1304	3	4
Q9R1Z0	Vim	814359	Vimentin	53.7	5.12	structural constituent of cytoskeleton	cellular process;cellular component morphogenesis;cellular component organization	intermediate filament cytoskeleton;intracellular	structural protein;intermediate filament		1.8102e+08	0.583704	5	3.67987e+08	0.826202	3	489.55	0.6481	10	28
Q6IFU7	Krt5	808801	Keratin, type II cytoskeletal 5	61.8	7.8	structural constituent of cytoskeleton	cellular process;cellular component morphogenesis;cellular component organization	intermediate filament cytoskeleton;intracellular	structural protein;intermediate filament		1.77954e+08	0.932872	5	2.87483e+08	0.0693363	3	431.65	0.2118	3	3
P19234	Ngp		Neutrophilic granule protein (Predicted)	19.4	8.02	peptidase activity;protein binding;peptidase inhibitor activity	immune system process;metabolic process;defense response to bacterium;regulation of catalytic activity		protease inhibitor;antibacterial response protein		1.77509e+08	1.13866	5	2.73878e+08	0.910797	3	191.17	0.4702	1	10
G3V9R9	Afm	810326	Afamin	69.2	6.21		transport		transfer/carrier protein		1.74916e+08	0.490738	5	1.73389e+08	0.354928	3	305.11	0.5378	2	28
Q6IG03	Krt75	820640	Keratin, type II cytoskeletal 75	59	8.07	structural constituent of cytoskeleton	cellular process;cellular component morphogenesis;cellular component organization	intermediate filament cytoskeleton;intracellular	structural protein;intermediate filament		1.71877e+08	0.485966	5	2.59823e+08	0.0416061	3	424.29	0.1125	5	2
Q8R4I6	Actn3	786006	Actinin alpha 3, isoform CRA_a	102.9	5.45	structural constituent of cytoskeleton;actin binding	cellular component movement;cellular component morphogenesis;cellular component organization	actin cytoskeleton;intracellular	non-motor actin binding protein	Integrin signalling pathway->alpha actinin;;	1.63062e+08	1.11148	5	1.51989e+08	0.491501	3	856.02	0.5689	1	31
G3V6B2	Serpinb1a		Leukocyte elastase inhibitor A	42.7	6.32	serine-type peptidase activity;peptidase inhibitor activity	proteolysis;regulation of biological process;regulation of catalytic activity		serine protease inhibitor		145470000	6.3917	5	3.40713e+08	0.216221	3	255.69	0.6227	5	29
Q6IMF3	Krt10	822924	Keratin, type I cytoskeletal 10	56.5	5.15	structural constituent of cytoskeleton	cellular process;cellular component morphogenesis;cellular component organization	intermediate filament cytoskeleton;intracellular	structural protein;intermediate filament		1.43439e+08	0.235876	5	1.43034e+08	0.34588	3	503.55	0.2814	6	15
D3ZBS2	Itih4	774693	Inter alpha-trypsin inhibitor, heavy chain 4	103.7	6.2	peptidase activity;protein binding;serine-type endopeptidase inhibitor activity	proteolysis;regulation of catalytic activity		serine protease inhibitor		1.39209e+08	3.01863	5	1.24715e+08	0.73564	3	1584.5	0.5005	2	38
P85968	Pgk1	797595	Phosphoglycerate kinase 1	44.5	7.9	carbohydrate kinase activity	glycolysis;glycolysis		carbohydrate kinase;carbohydrate kinase	Glycolysis->Phosphoglycerate kinase;;	1.38842e+08	0.51109	5	1.65874e+08	0.5677	2	243.04	0.6283	4	17
B2GVB9	Fetub	796354	Fetuin-B	41.5	7.09						1.33556e+08	3.92481	5	3.01098e+08	0.247019	2	322.45	0.4683	3	15
B5DF91	Eno2	791501	Gamma-enolase	47.1	5.16	lyase activity	glycolysis;glycolysis		lyase	Glycolysis->Enolase;;	1.26486e+08	0.830758	5	7.73508e+07	0.259932	2	139.73	0.1751	1	1
P06761	Hspa8	823976	Heat shock cognate 71 kDa protein	70.8	5.52		immune system process;protein folding;protein complex assembly;response to stress;protein complex biogenesis		Hsp70 family chaperone	Parkinson disease->Heat shock protein 70;;Apoptosis signaling pathway->Heat shock protein 70;;;	1.26293e+08	1.86802	5	2.99618e+08	0.243663	3	570.4	0.4706	11	26
P01015	Agt	815286	Angiotensinogen	51.9	5.57	serine-type peptidase activity;peptidase inhibitor activity	proteolysis;regulation of biological process;regulation of catalytic activity	extracellular region	serine protease inhibitor	Angiotensin II-stimulated signaling through G proteins and beta-arrestin->Angiotensin II;;	1.26208e+08	2.92566	5	8.59269e+07	0.259034	2	325.87	0.3187	1	12
P04639	Apoa4	788044	Apolipoprotein A-IV	44.4	5.22		blood circulation				1.2287e+08	1.91584	5	1.72226e+08	0.879949	3	319.34	0.6726	2	24
Q63716	Prdx2	792171	Peroxiredoxin-2	21.8	5.59	oxidoreductase activity;peroxidase activity	immune system process;metabolic process		peroxidase		1.20844e+08	2.16838	5	6.68008e+07	0.863792	3	157.46	0.2778	1	6
Q6IG02	Krt33a	779717	Protein Krt31	46.1	4.87						1.18469e+08	1.65511	5	8.44193e+07	0.626872	3	204.08	0.5679	8	7
F1M491	Ces1c		Carboxylesterase 1C	60.1	5.73	hydrolase activity, acting on ester bonds	metabolic process		esterase;lipase		1.17755e+08	0.574517	5	1.44153e+08	0.572738	3	190.2	0.3916	9	15
Q6IFU9	Krt17	813039	Keratin, type I cytoskeletal 17	48.1	5.02	structural constituent of cytoskeleton	cellular process;cellular component morphogenesis;cellular component organization	intermediate filament cytoskeleton;intracellular	structural protein;intermediate filament		1.17255e+08	0.324864	5	6.52108e+07	0.24972	3	272.67	0.1871	10	3
P15999	Atp5b	820161	ATP synthase subunit beta	56.3	5.27	hydrolase activity;receptor activity;anion channel activity;ligand-gated ion channel activity;cation transmembrane transporter activity;proton-transporting ATP synthase activity, rotational mechanism;single-stranded DNA binding	respiratory electron transport chain;purine nucleobase metabolic process;cation transport	proton-transporting ATP synthase complex;intracellular	ATP synthase;anion channel;ligand-gated ion channel;ligand-gated ion channel;DNA binding protein;hydrolase	ATP synthesis->F1 beta;;	1.15004e+08	0.395507	5	8.48372e+07	1.02674	3	332.16	0.3932	2	13
Q6B345	S100a8	783621	Protein S100-A8	10.2	6.05	calcium ion binding;growth factor activity;calmodulin binding	macrophage activation;DNA replication;cell cycle;cell communication		growth factor;calmodulin		1.08556e+08	6.87034	5	2.15425e+09	0.898354	3	426.61	0.8652	1	7
M0RCH6	LOC100360413		Protein LOC100360413	50.1	9.01	GTPase activity;translation initiation factor activity;translation elongation factor activity;translation initiation factor activity;translation elongation factor activity;protein binding;translation initiation factor activity;translation elongation factor activity	mRNA splicing, via spliceosome;translation;regulation of translation		translation elongation factor;translation initiation factor;hydrolase;G-protein		1.07806e+08	0.398773	5	1.29202e+08	1.31733	3	189.47	0.3658	7	6
Q5XIG1	Ldha	794884	L-lactate dehydrogenase A chain	36.4	8.27	oxidoreductase activity	glycolysis;glycolysis;tricarboxylic acid cycle		dehydrogenase		1.07472e+08	7.2662	5	1.44907e+08	0.66462	3	406.01	0.5693	4	14
Q5RK08	Gc	824615	Group specific component	53.5	5.86					Vitamin D metabolism and pathway->Vitamin D binding protein;;	9.67016e+07	3.2	5	2.76277e+08	0.113778	2	663.83	0.7185	2	30
F7F744	Plg	821488	Plasminogen	90.5	7.08	serine-type peptidase activity	proteolysis	extracellular region	serine protease;serine protease	Blood coagulation->Plasminogen;;Plasminogen activating cascade->Plasminogen;;Blood coagulation->Plasmin;;Plasminogen activating cascade->Plasmin;;;;;	9.45307e+07	1.41059	5	1.40795e+08	0.420926	3	304.29	0.3966	1	24
Q6IFW6	Krt14	787776	Keratin, type I cytoskeletal 14	52.7	5.16	structural constituent of cytoskeleton	cellular process;cellular component morphogenesis;cellular component organization	intermediate filament cytoskeleton;intracellular	structural protein;intermediate filament		9.31037e+07	0.522099	5	4.55344e+07	0.564606	3	274.53	0.1856	9	0
P31977	F2	794781	Coagulation factor II, isoform CRA_a	70.3	6.71	serine-type peptidase activity;calcium ion binding;calmodulin binding;calcium-dependent phospholipid binding	gamete generation;immune system process;proteolysis;cellular process;response to external stimulus		serine protease;serine protease;annexin;calmodulin	Blood coagulation->Thrombin;;Blood coagulation->Prothrombin;;;	9.05899e+07	0.984786	5	5.76286e+07	0.364477	3	283.66	0.4587	2	25
Q7M0E3	Eef1a2	794612	Elongation factor 1-alpha 2	50.4	9.03	GTPase activity;translation initiation factor activity;translation elongation factor activity;translation initiation factor activity;translation elongation factor activity;protein binding;translation initiation factor activity;translation elongation factor activity	mRNA splicing, via spliceosome;translation;regulation of translation		translation elongation factor;translation initiation factor;hydrolase;G-protein		8.60084e+07	0.593646	5	1.15191e+08	1.38835	3	184.16	0.2354	1	3
Q5XI77	Anxa2	787053	Annexin A2	38.7	7.69		fatty acid metabolic process;mesoderm development				8.40811e+07	0.87313	5	9.55271e+07	0.545592	3	481.16	0.6077	2	25
D3ZCV0	Actn2	802048	Protein Actn2	103.8	5.45	structural constituent of cytoskeleton;actin binding	cellular component movement;cellular component morphogenesis;cellular component organization	actin cytoskeleton;intracellular	non-motor actin binding protein	Integrin signalling pathway->alpha actinin;;	8.08352e+07	1.15972	5	1.21372e+08	0.351832	3	579.94	0.5391	1	25
D3ZLA3	Crp	811856	C-reactive protein	25.5	5		immune response;response to stress		antibacterial response protein		7.62061e+07	2.73802	5	2.75122e+08	0.937863	3	122.28	0.1391	1	3
P16409	Myl6	800161	Myosin light polypeptide 6	17	4.55	structural constituent of cytoskeleton;calcium ion binding;calmodulin binding	muscle contraction	actin cytoskeleton;intracellular	actin family cytoskeletal protein;calmodulin		7.13609e+07	0.495697	5	1.40919e+08	1.24903	3	105.62	0.6556	3	5
Q5U300	Ubb	779157	Polyubiquitin-B	34.3	7.53	structural constituent of ribosome;nucleic acid binding	proteolysis		ribosomal protein		6.77301e+07	0.562234	5	1.72884e+08	0.0785172	3	94.44	0.9443	9	5
Q66HD0	Hspa5	815675	78 kDa glucose-regulated protein	72.3	5.16		protein folding;protein complex assembly;response to stress;protein complex biogenesis		Hsp70 family chaperone	Parkinson disease->Heat shock protein 70;;Apoptosis signaling pathway->Heat shock protein 70;;;	6.7641e+07	0.505167	5	8.83928e+07	0.155926	3	279.04	0.3593	1	16
F7EM03	Krt42		Keratin, type I cytoskeletal 42	50.2	5.16	structural constituent of cytoskeleton	cellular process;cellular component morphogenesis;cellular component organization	intermediate filament cytoskeleton;intracellular	structural protein;intermediate filament		6.51448e+07	0.566201	5	4.55344e+07	0.700401	3	116.07	0.1903	7	4
P25113	Pgam2	796635	Phosphoglycerate mutase 2	28.7	8.72					Glycolysis->Phosphoglyceromutase;;	6.48391e+07	0.963612	5	6.11064e+07	0.299333	3	75.64	0.4032	1	6
G3V8B0	Myh7b	813889	Myosin heavy chain 7B	221.5	5.91	motor activity;structural constituent of cytoskeleton;protein binding;enzyme regulator activity	metabolic process;cytokinesis;cellular component movement;mitosis;cell communication;muscle contraction;sensory perception of sound;sensory perception;mesoderm development;cellular component morphogenesis;muscle organ development;intracellular protein transport;vesicle-mediated transport;regulation of catalytic activity;cellular component organization	plasma membrane;cell junction;actin cytoskeleton;intracellular	G-protein modulator;actin binding motor protein;cell junction protein	Inflammation mediated by chemokine and cytokine signaling pathway->Myosin;;Wnt signaling pathway->NFAT Target Genes;;Nicotinic acetylcholine receptor signaling pathway->Myosin;;Cytoskeletal regulation by Rho GTPase->Myosin light chain;;;;;	5.74421e+07	1.91596	5	2.57585e+07	0.263392	3	227.59	0.0618	1	2
Q6AYZ1	Tuba4a	826978	Tubulin alpha-4A chain	49.9	5.06	structural constituent of cytoskeleton	cellular component movement;mitosis;chromosome segregation;cellular component morphogenesis;intracellular protein transport;cellular component organization	microtubule;tubulin complex;cytoskeleton;intracellular	tubulin		5.62284e+07	0.289185	5	5.77826e+07	0.917867	3	428.57	0.3326	1	4
P04642	Ldhb	812048	L-lactate dehydrogenase B chain	36.6	6.05	oxidoreductase activity	glycolysis;glycolysis;tricarboxylic acid cycle		dehydrogenase		5.60012e+07	1.72955	5	4.28612e+07	0.229787	2	100.66	0.2725	2	6
Q64578	Atp5a1	786696	ATP synthase subunit alpha, mitochondrial	59.7	9.19	hydrolase activity;receptor activity;anion channel activity;ligand-gated ion channel activity;cation transmembrane transporter activity;proton-transporting ATP synthase activity, rotational mechanism;single-stranded DNA binding	respiratory electron transport chain;purine nucleobase metabolic process;cation transport	proton-transporting ATP synthase complex;intracellular	ATP synthase;anion channel;ligand-gated ion channel;ligand-gated ion channel;DNA binding protein;hydrolase	ATP synthesis->F1 alpha;;	5.25819e+07	1.07486	5	1.07387e+08	0.438399	3	154.29	0.4286	3	19
Q5XIF6	Tuba8	790244	Tubulin alpha-8 chain	50	5.1	structural constituent of cytoskeleton	cellular component movement;mitosis;chromosome segregation;cellular component morphogenesis;intracellular protein transport;cellular component organization	microtubule;tubulin complex;cytoskeleton;intracellular	tubulin		5.09897e+07	0.71593	5	4.92477e+07	0.4704	3	80.22	0.1759	1	0
O35077	Gpi	815605	Glucose-6-phosphate isomerase	62.8	7.77	isomerase activity	glycolysis;gluconeogenesis;glycolysis		isomerase	Pentose phosphate pathway->Glucose-P-Isomerase;;Glycolysis->Phosphoglucose isomerase;;;	5.05114e+07	6.50802	5	1.4251e+08	0.584866	3	340.01	0.3835	1	18
M0R979	Tkt	809989	Transketolase	71.1	7.62	oxidoreductase activity;transketolase activity;lyase activity	vitamin biosynthetic process;pentose-phosphate shunt;cellular amino acid catabolic process;lipid metabolic process		transketolase;dehydrogenase;lyase	Pentose phosphate pathway->Transketolase;;	4.99096e+07	3.26862	5	3.52836e+08	0.130367	3	432.55	0.516	3	29
Q5M7T5	Serpind1	824505	Heparin cofactor 2	54.5	6.96	serine-type peptidase activity;peptidase inhibitor activity	proteolysis;regulation of biological process;regulation of catalytic activity		serine protease inhibitor	Blood coagulation->heparin cofactor II;;	4.95422e+07	0.534366	5	1.08706e+08	0.294045	3	73	0.1837	1	7
P08733	Myl3	775696	Myosin light chain 3	22.1	5.1	structural constituent of cytoskeleton;calcium ion binding;calmodulin binding	muscle contraction	actin cytoskeleton;intracellular	actin family cytoskeletal protein;calmodulin		4.92646e+07	4.0947	5	8.27107e+07	0.404803	3	238.48	0.575	1	8
Q62715	Des	795592	Desmin	53.4	5.27	structural constituent of cytoskeleton	cellular process;cellular component morphogenesis;cellular component organization	intermediate filament cytoskeleton;intracellular	structural protein;intermediate filament		4.80743e+07	0.947746	5	9.03362e+07	1.00847	3	290.1	0.3177	8	10
Q9Z1X1	Ezr	816077	Ezrin	69.3	6.1	structural constituent of cytoskeleton	cellular process;cellular component morphogenesis;cellular component organization	actin cytoskeleton;intracellular	actin family cytoskeletal protein		4.75116e+07	1.5805	5	1.99252e+08	0.384969	3	167.82	0.2372	3	4
F1LPQ5	Tpi1	813329	Triosephosphate isomerase	26.8	7.24	isomerase activity	glycolysis;glycolysis		isomerase	Glycolysis->Triosephosphate isomerase;;	4.73912e+07	1.19037	5	2.71603e+07	1.68233	3	150.6	0.7631	3	14
Q5XI73	Arhgdib	785977	Protein Arhgdib	22.9	5.11	catalytic activity;receptor binding;small GTPase regulator activity	metabolic process;cell communication;regulation of catalytic activity		signaling molecule;G-protein modulator		4.69145e+07	0.570078	5	7.4407e+07	0.209694	3	195.27	0.495	1	6
M0RBF1	C4		Complement C4	192	7.33	peptidase activity;cytokine activity;serine-type endopeptidase inhibitor activity	complement activation;proteolysis;cellular process;response to stimulus;regulation of catalytic activity		cytokine;serine protease inhibitor;complement component		4.50789e+07	0.630011	5	3.75026e+07	2.25157	3	480.08	0.331	3	13
D3ZWM5	Hist1h4b	784692	Histone H4	11.4	11.36	DNA binding	nucleobase-containing compound metabolic process;cellular process;chromatin organization		histone		4.49994e+07	3.70259	5	1.55729e+09	1.70278	3	349.44	0.6796	1	13
G3V712	Krt72	792329	Keratin, type II cytoskeletal 72	56.8	7.36	structural constituent of cytoskeleton	cellular process;cellular component morphogenesis;cellular component organization	intermediate filament cytoskeleton;intracellular	structural protein;intermediate filament		4.47904e+07	1.07206	5	2.26988e+07	0.420688	3	84.15	0.0615	2	1
P82995	Hsp90ab1	807045	Heat shock protein HSP 90-beta	83.2	5.03		immune system process;protein folding;response to stress		Hsp90 family chaperone		4.47045e+07	1.00824	5	2.00512e+08	0.264056	3	207.14	0.3481	5	10
Q6IFU8	Krt2	799307	Keratin, type II cytoskeletal 2 epidermal	69.1	7.69	structural constituent of cytoskeleton	cellular process;cellular component morphogenesis;cellular component organization	intermediate filament cytoskeleton;intracellular	structural protein;intermediate filament		4.21607e+07	0.449904	5	4.62185e+07	0.181572	3	145.45	0.0788	2	4
P08649	C4b	801265	Complement component 4, gene 2	192	7.05	peptidase activity;cytokine activity;serine-type endopeptidase inhibitor activity	complement activation;proteolysis;cellular process;response to stimulus;regulation of catalytic activity		cytokine;serine protease inhibitor;complement component		4.02228e+07	0.506446	5	1.87117e+07	4.92923	3	253.77	0.2349	1	1
P97532	Msn	799778	Moesin (Fragment)	67.6	6.47	structural constituent of cytoskeleton	cellular process;cellular component morphogenesis;cellular component organization	actin cytoskeleton;intracellular	actin family cytoskeletal protein		3.98683e+07	2.11263	5	2.30075e+08	0.296842	3	216.01	0.6042	2	23
G3V8S9	Cap1	805574	Adenylyl cyclase-associated protein 1	51.6	7.52	structural constituent of cytoskeleton	cell communication	actin cytoskeleton;intracellular	actin family cytoskeletal protein		3.85153e+07	1.33298	5	1.38967e+08	0.0358284	2	398.94	0.6308	1	19
P16290	Pgd	784311	6-phosphogluconate dehydrogenase, decarboxylating	53.2	7.02	oxidoreductase activity	pentose-phosphate shunt		dehydrogenase	Pentose phosphate pathway->Gluconate Dehydrogenase;;	3.77412e+07	5.01834	5	1.79394e+08	0.363118	2	330.79	0.4161	2	17
Q99PS8	Hsp90aa1	785761	Heat shock protein HSP 90-alpha	84.8	5.01		protein folding;response to stress		Hsp90 family chaperone		3.60697e+07	1.09802	5	1.47877e+08	0.29497	3	185.5	0.2606	5	9
Q68FY4	Gda	787034	Guanine deaminase	50.9	5.72	hydrolase activity	metabolic process		hydrolase	Purine metabolism->Guanine Deaminase;;Xanthine and guanine salvage pathway->Guanine deaminase;;;	3.48514e+07	0.884237	5	6.07509e+07	0.739353	2	168.15	0.4229	2	15
F1M8F4	Gna12	777592	Guanine nucleotide-binding protein subunit alpha-12	44	9.83	pyrophosphatase activity;adenylate cyclase activity;receptor binding	phosphate-containing compound metabolic process;nitrogen compound metabolic process;catabolic process;biosynthetic process;cyclic nucleotide metabolic process;cell communication;response to stimulus;regulation of nucleobase-containing compound metabolic process;regulation of phosphate metabolic process;regulation of catalytic activity	plasma membrane;protein complex;intracellular;cell projection	heterotrimeric G-protein		3.43777e+07	0.982593	5	7.26859e+07	0.0478393	3	78.98	0.1108	11	1
P04897	Gnai3	797528	Guanine nucleotide-binding protein G(k) subunit alpha	40.5	5.69	pyrophosphatase activity;adenylate cyclase activity;receptor binding	phosphate-containing compound metabolic process;nitrogen compound metabolic process;catabolic process;biosynthetic process;cyclic nucleotide metabolic process;cell communication;response to stimulus;regulation of nucleobase-containing compound metabolic process;regulation of phosphate metabolic process;regulation of catalytic activity	plasma membrane;protein complex;intracellular	heterotrimeric G-protein	Opioid proopiomelanocortin pathway->G-protein;;5HT1 type receptor mediated signaling pathway->G-protein;;Gonadotropin releasing hormone receptor pathway->gnai;;Heterotrimeric G-protein signaling pathway-Gi alpha and Gs alpha mediated pathway->Gi-protein, alpha subunit;;Opioid proenkephalin pathway->G-protein;;Dopamine receptor mediated signaling pathway->Gi-protein, alpha subunit;;Enkephalin rele…	3.43777e+07	0.497958	5	6.96138e+07	0.386671	3	78.98	0.0734	11	1
P08753	Gnal	797260	Guanine nucleotide-binding protein G(olf) subunit alpha	44.4	7.09	pyrophosphatase activity;adenylate cyclase activity;receptor binding	phosphate-containing compound metabolic process;nitrogen compound metabolic process;catabolic process;biosynthetic process;cyclic nucleotide metabolic process;cell communication;sensory perception of chemical stimulus;response to stimulus;regulation of nucleobase-containing compound metabolic process;regulation of phosphate metabolic process;regulation of catalytic activity	plasma membrane;protein complex;intracellular	heterotrimeric G-protein	Heterotrimeric G-protein signaling pathway-Gi alpha and Gs alpha mediated pathway->Gs alpha subunit;;Cortocotropin releasing factor receptor signaling pathway->G-Protein;;;	3.2252e+07	0.13892	5	7.05401e+07	0.819493	3	78.98	0.0577	12	1
P62963	Pgam1	780503	Phosphoglycerate mutase 1	28.8	7.18					Glycolysis->Phosphoglyceromutase;;	3.21003e+07	1.07708	5	7.23376e+07	0.498716	3	53.12	0.4646	2	5
M0R570	Stom	785947	Protein Stom	31.4	7.03	structural constituent of cytoskeleton		cytoskeleton;intracellular	cytoskeletal protein		2.78774e+07	0.839133	5	2.30514e+07	0.155903	3	217.67	0.4754	1	11
P19633	Cat	793942	Catalase	59.7	7.5	oxidoreductase activity;peroxidase activity	respiratory electron transport chain		peroxidase		2.6336e+07	7.98641	5	4.43911e+07	2.90915	3	179.66	0.4137	1	18
Q4FZU2	Krt7	808880	Keratin complex 2, basic, gene 7, isoform CRA_a	50.8	5.87	structural constituent of cytoskeleton	cellular process;cellular component morphogenesis;cellular component organization	intermediate filament cytoskeleton;intracellular	structural protein;intermediate filament		2.59887e+07	3.41449	5	2.09451e+07	0.427615	3	74.85	0.0853	2	1
D3ZD09	Cp	782841	Ceruloplasmin	120.6	5.64	oxidoreductase activity;serine-type peptidase activity;metallopeptidase activity;receptor activity;lipid transporter activity;transmembrane transporter activity;receptor binding;enzyme regulator activity	immune system process;proteolysis;synaptic transmission;cell-cell adhesion;visual perception;sensory perception;ectoderm development;mesoderm development;skeletal system development;angiogenesis;nervous system development;heart development;blood coagulation;lipid transport;intracellular protein transport;endocytosis;vitamin transport;regulation of catalytic activity	extracellular region;extracellular matrix	transporter;apolipoprotein;membrane-bound signaling molecule;receptor;metalloprotease;serine protease;oxidase;metalloprotease;serine protease;extracellular matrix protein;enzyme modulator;cell adhesion molecule		2.5705e+07	15.5186	5	1.55347e+08	1.11283	3	934.91	0.3881	2	43
Q63210	Gnai2	782112	Guanine nucleotide-binding protein G(i) subunit alpha-2	40.5	5.45	pyrophosphatase activity;adenylate cyclase activity;receptor binding	phosphate-containing compound metabolic process;nitrogen compound metabolic process;catabolic process;biosynthetic process;cyclic nucleotide metabolic process;cell communication;response to stimulus;regulation of nucleobase-containing compound metabolic process;regulation of phosphate metabolic process;regulation of catalytic activity	plasma membrane;protein complex;intracellular	heterotrimeric G-protein	Opioid proopiomelanocortin pathway->G-protein;;5HT1 type receptor mediated signaling pathway->G-protein;;Gonadotropin releasing hormone receptor pathway->gnai;;Heterotrimeric G-protein signaling pathway-Gi alpha and Gs alpha mediated pathway->Gi-protein, alpha subunit;;Opioid proenkephalin pathway->G-protein;;Dopamine receptor mediated signaling pathway->Gi-protein, alpha subunit;;Muscarinic acet…	2.43401e+07	0.416276	5	5.09419e+07	0.73624	3	193.94	0.4056	11	8
P68255	Ywhaz	791999	14-3-3 protein zeta/delta	27.8	4.79		cell cycle;cell communication		chaperone	EGF receptor signaling pathway->14-3-3;;FGF signaling pathway->14-3-3;;Parkinson disease->14-3-3;;PI3 kinase pathway->14-3-3;;;;;	2.42622e+07	1.05852	5	5.03943e+07	0.449485	3	192.1	0.5714	3	10
Q6IG01	Krt8	796258	Keratin, type II cytoskeletal 8	54	6	structural constituent of cytoskeleton	cellular process;cellular component morphogenesis;cellular component organization	intermediate filament cytoskeleton;intracellular	structural protein;intermediate filament		2.25874e+07	1.24828	5	2.21267e+07	0.443226	3	84.35	0.1118	5	1
P84083	Arhgdia	791118	Rho GDP-dissociation inhibitor 1	23.4	5.2	catalytic activity;receptor binding;small GTPase regulator activity	metabolic process;cell communication;regulation of catalytic activity		signaling molecule;G-protein modulator		1.96965e+07	2.51384	5	3.34988e+07	0.785977	3	81.46	0.3235	1	5
P07151	Bpgm	772842	2,3-bisphosphoglycerate mutase	30.1	7.31					Glycolysis->Phosphoglyceromutase;;	1.95407e+07	0.939382	5	2.44071e+07	0.35194	2	78.91	0.2209	1	5
Q63514	C8g	815898	Complement component 8, gamma polypeptide (Predicted), isoform CRA_a	18.4	8.32	peptidase activity;protein binding;serine-type endopeptidase inhibitor activity	immune system process;proteolysis;blood coagulation;regulation of catalytic activity		serine protease inhibitor		1.91956e+07	0.763134	5	7.98625e+06	0.557292	3	145.1	0.5854	1	7
P04937-4	Fth1	809515	Ferritin heavy chain	21.1	6.3		cation transport		storage protein		1.89376e+07	3.56327	5	1.16477e+08	0.641071	2	79.82	0.3846	2	8
Q6AY56	Tubb4	813021	Protein Tubb4a	49.6	4.88						1.82395e+07	0.906204	5	7.95888e+07	0.589719	3	182.87	0.4775	1	1
B4F7C2	Tubb4b		RCG45400	49.8	4.89	structural constituent of cytoskeleton	cellular component movement;mitosis;chromosome segregation;cellular component morphogenesis;intracellular protein transport;cellular component organization	microtubule;tubulin complex;cytoskeleton;intracellular	tubulin	Huntington disease->beta-Tubulin;;Huntington disease->Microtubule;;Cytoskeletal regulation by Rho GTPase->Tubulin;;;;	1.82395e+07	0.898491	5	8.03475e+07	0.594912	3	309.89	0.591	2	3
D3ZKR3			Ig lambda-2 chain C region	11.3	5.99						1.68293e+07	1.4396	5	7.47257e+06	0.737024	3	72.32	0.4615	1	4
G3V8V3	Rab10	823808	RAB10, member RAS oncogene family	22.5	8.38						1.59666e+07	1.05947	5	2.18165e+07	0.714549	2	58.31	0.165	16	1
B0BMW0	Rab15	775632	Ras-related protein Rab-15	24.3	5.52						1.59666e+07	0.976529	5	2.65627e+07	0.334181	2	58.31	0.1368	16	1
P09527	Rab8a	783144	Ras-related protein Rab-8A	23.7	9.07					Huntington disease->Rab8;;	1.59666e+07	0.809505	5	1.88739e+07	0.344334	2	140.08	0.1739	16	1
P35280	Rab8b	787794	Ras-related protein Rab-8B	23.6	9.07						1.59666e+07	0.8199	5	1.61335e+07	0.610263	2	94.83	0.2657	16	2
G3V7C6	Tubb5		Tubulin beta-5 chain	49.6	4.89	structural constituent of cytoskeleton	cellular component movement;mitosis;chromosome segregation;cellular component morphogenesis;intracellular protein transport;cellular component organization	microtubule;tubulin complex;cytoskeleton;intracellular	tubulin	Huntington disease->beta-Tubulin;;Huntington disease->Microtubule;;Cytoskeletal regulation by Rho GTPase->Tubulin;;;;	1.55831e+07	0.776587	5	9.55215e+07	0.526111	3	242.86	0.5833	2	5
Q3T1K5	Capzb	819298	F-actin-capping protein subunit beta	30.6	6	structural constituent of cytoskeleton;actin binding	cellular process;cellular component organization	actin cytoskeleton;intracellular	non-motor actin binding protein		1.46999e+07	0.541938	5	1.32766e+07	0.810417	3	84.27	0.3346	1	6
F1M121	Prdx1	801203	Peroxiredoxin-1	22.1	8.13	oxidoreductase activity;peroxidase activity	immune system process;metabolic process		peroxidase		1.43127e+07	2.73247	5	2.63364e+07	0.483855	2	92.75	0.4724	2	10
Q5EB77	Rab1A	814242	Ras-related protein Rab-1A	22.7	6.21						1.37565e+07	0.81514	5	1.67015e+07	0.686683	2	86.81	0.3463	17	2
Q6NYB7	Rab1b	819977	Protein LOC100363782	22.2	5.73						1.37565e+07	1.18184	5	1.98368e+07	0.43617	2	69.96	0.4428	17	4
O35509	Rab14	797587	RAB14, member RAS oncogene family	23.9	6.21						1.3016e+07	0.71404	5	1.43586e+07	0.381522	2	95.85	0.2233	14	3
P62260	Ywhag	815903	14-3-3 protein gamma	28.3	4.89		cell cycle;cell communication		chaperone	EGF receptor signaling pathway->14-3-3;;FGF signaling pathway->14-3-3;;Parkinson disease->14-3-3;;;;	1.23493e+07	1.03018	5	1.81285e+07	1.00947	3	89.82	0.3239	3	3
P11598	Pdia6	820046	Protein disulfide-isomerase A6	48.1	5.14	protein disulfide isomerase activity	protein folding;cellular protein modification process		isomerase		1.15337e+07	1.62093	5	5.24673e+07	0.312651	2	181.71	0.2	1	6
F1LQS6	Ywhae	790173	14-3-3 protein epsilon	29.2	4.74		cell cycle		chaperone	EGF receptor signaling pathway->14-3-3;;FGF signaling pathway->14-3-3;;Parkinson disease->14-3-3;;;;	1.02359e+07	1.55272	5	1.34855e+07	2.11434	3	89.33	0.4627	3	9
P62243	Rpsa	775912	40S ribosomal protein SA	32.8	4.87	structural molecule activity	nitrogen compound metabolic process;biosynthetic process;rRNA metabolic process;protein metabolic process;cellular process;RNA localization;nucleobase-containing compound transport;nuclear transport;organelle organization;cellular component biogenesis	ribosome;organelle;cytosol			1.00524e+07	0.834949	5	8.23031e+06	2.47072	3	173.98	0.278	2	5
Q9WUH4	Flna	786593	Filamin alpha	280.3	6.04	structural constituent of cytoskeleton;actin binding	cellular component movement;cellular component morphogenesis;cellular component organization	actin cytoskeleton;intracellular	non-motor actin binding protein	Nicotine pharmacodynamics pathway->Filamin A;;Integrin signalling pathway->Filamin;;Dopamine receptor mediated signaling pathway->filamin A;;;;	9.22479e+06	5.17041	5	1.2786e+08	0.503868	3	524.66	0.3592	1	58
G3V7K3	Cpb2	797467	Carboxypeptidase B2	48.8	8.41	metallopeptidase activity	proteolysis		metalloprotease;metalloprotease	Plasminogen activating cascade->thrombin activatable fibrinolysis inhibitor;;	8.94074e+06	0.624905	5	1.219e+06		1	48.19	0.0711	1	3
P68511	Ywhaq	820893	14-3-3 protein theta	27.8	4.78		cell cycle;cell communication		chaperone	EGF receptor signaling pathway->14-3-3;;FGF signaling pathway->14-3-3;;Parkinson disease->14-3-3;;;;	8.1809e+06	1.41029	5	1.50566e+07	1.33136	3	100.45	0.3102	3	4
D3ZFH5			Isoform Short of 14-3-3 protein beta/alpha	27.8	4.88						7.42181e+06	1.30529	5	1.56367e+07	1.12581	3	106.14	0.3402	4	3
Q63942	Rab5c	775592	Protein Rab5c	23.4	8.41						5.31058e+06	0.749829	5	8.41699e+06	0.284694	2	65.03	0.3194	2	3
Q8CFN2	Cdh23	803844	Cadherin-23	365.2	4.64	binding	cellular process;visual perception;sensory perception of sound;mesoderm development;nervous system development;heart development;muscle organ development	plasma membrane;cell part	cell junction protein;cadherin	Wnt signaling pathway->Cadherin;;Cadherin signaling pathway->Cadherin;;;	2.50482e+10	1.24313	4	2.52566e+10	0.580081	3	44.31	0.0063	2	1
D3ZFY8	LOC287167		Alpha globin	15.5	8.22		blood circulation;transport		transfer/carrier protein		5.19971e+08	1.83391	4	6.53103e+08	5.28328	3	108.73	0.5493	2	3
Q02874	H3f3c	817707	Histone H3	15.3	11.27						4.92594e+08	0.444162	4	1.65473e+09	0.489211	3	53.28	0.6765	7	1
D3ZHA7	LOC684762		Histone H3	15.4	11.27						4.92594e+08	0.491461	4	1.65473e+09	0.452492	3	91.77	0.6103	4	1
D3ZDK8			Histone H3.1	15.4	11.12						4.92594e+08	0.444162	4	1.65473e+09	0.489945	3	51.17	0.6103	4	1
F1M8E9	Map1		T-kininogen 1	47.7	6.52					Blood coagulation->High molecular weight kininogen;;Blood coagulation->Bradykinin;;Blood coagulation->Kininogen;;;;	4.7657e+08	1.56587	4	5.43293e+08	0.250489	3	444.6	0.4791	1	7
G3V9J1			T-kininogen 2	47.7	6.35						4.69922e+08	1.60089	4	5.43293e+08	0.211121	3	581.28	0.507	2	5
B0BMS8	Mylpf	775171	Myosin regulatory light chain 2, skeletal muscle isoform	19	4.92	structural constituent of cytoskeleton;calcium ion binding;calmodulin binding	muscle contraction;mesoderm development;muscle organ development	actin cytoskeleton;intracellular	actin family cytoskeletal protein;calmodulin		3.98582e+08	1.56763	4	1.1253e+08	0.690315	3	743.42	0.9527	1	21
P04906	H2afv	821106	Histone H2A	13.5	10.58	nucleic acid binding					3.55303e+08	0.783468	4	1.72072e+08	11.3843	3	141.98	0.3125	3	2
M0R8W9	LOC100910554		Protein LOC100910554	14.1	10.89	DNA binding	nucleobase-containing compound metabolic process;cellular process;chromatin organization		histone		3.46941e+08	0.751331	4	2.63068e+09	1.18968	3	417.73	0.6077	12	2
P62804	Hist2h2ac	814981	Histone H2A	14	10.9	DNA binding	nucleobase-containing compound metabolic process;cellular process;chromatin organization		histone		3.44579e+08	0.756806	4	2.70107e+09	1.15495	3	420.04	0.6124	4	3
P48500	Tpm1	790229	Isoform 5 of Tropomyosin alpha-1 chain	28.3	4.77	motor activity;structural constituent of cytoskeleton	metabolic process;cellular component movement;muscle contraction;ectoderm development;mesoderm development;cellular component morphogenesis;nervous system development;muscle organ development;cellular component organization	actin cytoskeleton;intracellular	actin binding motor protein		2.83106e+08	0.710294	4	1.91122e+08	0.509281	2	160.39	0.5061	7	2
P58775	Tpm3	790888	Isoform 2 of Tropomyosin alpha-3 chain	28.7	4.72	motor activity;structural constituent of cytoskeleton	metabolic process;cellular component movement;muscle contraction;ectoderm development;mesoderm development;cellular component morphogenesis;nervous system development;muscle organ development;cellular component organization	actin cytoskeleton;intracellular	actin binding motor protein		2.77619e+08	0.68515	4	1.33074e+08	0.925141	3	314.85	0.5645	2	2
Q63610-2	Tpm3	790888	Tropomyosin alpha-3 chain	29	4.78						2.77619e+08	0.68515	4	1.33074e+08	0.919309	3	314.85	0.504	3	2
Q63610	Tpm4	811889	Tropomyosin alpha-4 chain	28.5	4.69	motor activity;structural constituent of cytoskeleton	metabolic process;cellular component movement;muscle contraction;ectoderm development;mesoderm development;cellular component morphogenesis;nervous system development;muscle organ development;cellular component organization	actin cytoskeleton;intracellular	actin binding motor protein		2.40811e+08	0.571439	4	1.24297e+08	0.927181	3	213.4	0.4274	1	4
D4AEC0	H2afx	794356	Histone H2A	15.1	10.74	DNA binding	nucleobase-containing compound metabolic process;cellular process;chromatin organization		histone		2.21999e+08	0.806468	4	2.01546e+08	9.77018	3	188.04	0.3427	2	2
P09811	Pygm	805402	Phosphorylase	97.2	7.11	phosphorylase activity	glycogen metabolic process		phosphorylase	Heterotrimeric G-protein signaling pathway-Gi alpha and Gs alpha mediated pathway->Phosphorylase b;;Heterotrimeric G-protein signaling pathway-Gi alpha and Gs alpha mediated pathway->Phosphorylase a;;;	1.67381e+08	0.434232	4	1.86083e+08	0.0818213	3	292.7	0.4572	4	31
P09495	Ttr	819663	Transthyretin	15.7	6.16	transmembrane transporter activity	vitamin transport		transporter;transfer/carrier protein		1.60307e+08	0.626312	4	6.23466e+08	0.777201	3	229.77	0.7143	1	10
P02650	Apoh	783918	Apolipoprotein H	38.4	8.21	serine-type peptidase activity;metallopeptidase activity;receptor activity;lipid transporter activity	complement activation;proteolysis;cell communication;cell-cell adhesion;blood coagulation;lipid transport		apolipoprotein;receptor;metalloprotease;serine protease;metalloprotease;serine protease;complement component;cell adhesion molecule		1.5845e+08	2.93098	4	2.06249e+08	0.00660516	2	269.65	0.4812	2	14
Q6LED0			Enolase (Fragment)	38.8	5.47						1.41863e+08	0.741405	4	1.6378e+08	0.558053	3	54.56	0.1369	4	1
Q9Z1P2	Actn1	808953	Alpha-actinin-1	102.9	5.38	structural constituent of cytoskeleton;actin binding	cellular component movement;cellular component morphogenesis;cellular component organization	actin cytoskeleton;intracellular	non-motor actin binding protein	Integrin signalling pathway->alpha actinin;;	1.37588e+08	0.496784	4	1.50783e+08	0.101423	3	278.73	0.3632	1	9
Q9QXQ0	Actn4	786096	Alpha-actinin-4	104.8	5.44	structural constituent of cytoskeleton;actin binding	cellular component movement;cellular component morphogenesis;cellular component organization	actin cytoskeleton;intracellular	non-motor actin binding protein	Integrin signalling pathway->alpha actinin;;	1.29377e+08	0.545157	4	1.50783e+08	0.101423	3	320.56	0.3008	1	6
P02625	Pygl	804295	Glycogen phosphorylase, liver form	97.4	7.2	phosphorylase activity	glycogen metabolic process		phosphorylase	Heterotrimeric G-protein signaling pathway-Gi alpha and Gs alpha mediated pathway->Phosphorylase b;;Heterotrimeric G-protein signaling pathway-Gi alpha and Gs alpha mediated pathway->Phosphorylase a;;;	1.22301e+08	0.605361	4	1.18874e+08	0.45433	3	89.95	0.1235	1	4
P18418	Camp	802474	Cathelicidin antimicrobial peptide	19.7	8.13	peptidase activity;protein binding;peptidase inhibitor activity	immune system process;metabolic process;defense response to bacterium;regulation of catalytic activity		protease inhibitor;antibacterial response protein		1.18513e+08	0.91636	4	4.48051e+08	0.525027	3	371.78	0.5886	6	9
M0RCL5	LOC100911597		Myosin, heavy polypeptide 9, non-muscle	226.3	5.66	motor activity;structural constituent of cytoskeleton;protein binding;enzyme regulator activity	metabolic process;cytokinesis;cellular component movement;mitosis;cell communication;muscle contraction;sensory perception of sound;sensory perception;mesoderm development;cellular component morphogenesis;muscle organ development;intracellular protein transport;vesicle-mediated transport;regulation of catalytic activity;cellular component organization	plasma membrane;cell junction;actin cytoskeleton;intracellular	G-protein modulator;actin binding motor protein;cell junction protein	Inflammation mediated by chemokine and cytokine signaling pathway->Myosin;;Nicotinic acetylcholine receptor signaling pathway->Myosin;;Cytoskeletal regulation by Rho GTPase->Myosin light chain;;;;	1.08305e+08	1.02104	4	2.36067e+08	0.974822	3	1361.44	0.4638	6	74
P30835	Pfkm	779212	6-phosphofructokinase	85.3	7.88	carbohydrate kinase activity	glycolysis;glycolysis		carbohydrate kinase;carbohydrate kinase	Glycolysis->Phosphofructokinase-1;;	1.07731e+08	0.629368	4	2.0557e+07	0.192346	2	258.4	0.309	2	14
D4A2S4	Mybpc2	787789	Myosin binding protein C, fast-type (Predicted)	128.9	6.51	protein kinase activity;structural constituent of cytoskeleton;protein binding;small GTPase regulator activity;guanyl-nucleotide exchange factor activity	protein phosphorylation;cell communication;cell adhesion;muscle contraction;mesoderm development;muscle organ development;regulation of catalytic activity	intracellular	non-receptor serine/threonine protein kinase;non-receptor serine/threonine protein kinase;guanyl-nucleotide exchange factor;actin family cytoskeletal protein;cell adhesion molecule		1.05669e+08	0.85207	4	3.50121e+07	0.388715	3	183.65	0.2472	1	20
Q6AYE7	Igg-2a		Ig gamma-2A chain C region	35.2	7.68						1.02763e+08	0.60018	4	6.57028e+07	0.66515	2	113.18	0.2826	2	5
Q09073	Slc4a1	791678	Band 3 anion transport protein	103.2	5.41	transmembrane transporter activity	cellular process;cellular component morphogenesis;ion transport;cellular component organization		transporter		9.87292e+07	3.04656	4	6.0928e+07	2.72495	3	467.84	0.2931	3	21
P80067	Ctsg	782200	Cathepsin G	27.8	10.54						9.77731e+07	0.929435	4	7.96243e+07	0.181838	3	180.27	0.564	1	16
Q6P4Z9	Coro1a	781533	Coronin-1A	51	6.48	actin binding	cellular process;cytoskeleton organization	cytoskeleton;intracellular	non-motor actin binding protein		9.52543e+07	1.28463	4	1.71214e+08	0.838445	3	242.1	0.3384	1	14
Q3T1J1	Elane	781521	Elastase 2, neutrophil (Predicted)	29.5	9.28	serine-type peptidase activity	cholesterol metabolic process;proteolysis		serine protease;serine protease		9.26546e+07	0.752787	4	6.0532e+07	1.01502	3	96.07	0.2804	1	7
P30152	Lcp1	813931	Lymphocyte cytosolic protein 1	70.1	5.29	structural constituent of cytoskeleton;actin binding	cellular process;cellular component morphogenesis;cellular component organization	actin cytoskeleton;intracellular	non-motor actin binding protein		9.24065e+07	1.70081	4	3.82689e+08	0.220453	3	357.03	0.5917	4	30
B5DES0	Sod1	791615	Superoxide dismutase [Cu-Zn]	15.9	6.35	oxidoreductase activity;binding;antioxidant activity	metabolic process;cellular process;response to stress	organelle;cytoplasm	oxidoreductase		9.1112e+07	1.73339	4	9.76085e+07	0.911823	3	119.72	0.5779	1	8
F1MAA0			Ig kappa chain C region, A allele	11.7	5.16						8.83268e+07	0.84383	4	3.7742e+07	0.000693593	2	83.31	0.7642	2	6
B0BNN3	Ca2	775136	Carbonic anhydrase 2	29.1	7.4	hydro-lyase activity	metabolic process		dehydratase		7.40585e+07	0.568763	4	3.93285e+07	0.182013	2	61.33	0.5038	1	11
O55006			Uncharacterized protein (Fragment)	51.7	6.39						7.38802e+07	0.871317	4	8.55048e+07	0.118109	3	161.93	0.283	3	11
G3V9Y1	Myh14	777218	Protein Myh14	228.8	5.55	motor activity;structural constituent of cytoskeleton;protein binding;enzyme regulator activity	metabolic process;cytokinesis;cellular component movement;mitosis;cell communication;muscle contraction;sensory perception of sound;sensory perception;mesoderm development;cellular component morphogenesis;muscle organ development;intracellular protein transport;vesicle-mediated transport;regulation of catalytic activity;cellular component organization	plasma membrane;cell junction;actin cytoskeleton;intracellular	G-protein modulator;actin binding motor protein;cell junction protein	Inflammation mediated by chemokine and cytokine signaling pathway->Myosin;;Nicotinic acetylcholine receptor signaling pathway->Myosin;;Cytoskeletal regulation by Rho GTPase->Myosin light chain;;;;	7.19212e+07	1.06212	4	1.16877e+08	1.0598	3	238.18	0.04	1	1
M0R6J6			Protein RoBo-1	26.2	7.33						7.04125e+07	1.09639	4	3.09056e+07	0.260761	2	124.86	0.2708	1	5
P19629	Lgals5		Galectin-5	16.2	6.67						6.52994e+07	2.12647	4	2.52117e+07	0.578399	2	84.13	0.7793	6	9
M0RBP6			Ig gamma-1 chain C region	35.9	6.89						6.30944e+07	0.486284	4	3.78394e+07	0.728098	2	103.61	0.1963	1	2
F1LRV9	Myh10	783768	Myosin, heavy polypeptide 10, non-muscle, isoform CRA_b	228.9	5.54	motor activity;structural constituent of cytoskeleton;protein binding;enzyme regulator activity	metabolic process;cytokinesis;cellular component movement;mitosis;cell communication;muscle contraction;sensory perception of sound;sensory perception;mesoderm development;cellular component morphogenesis;muscle organ development;intracellular protein transport;vesicle-mediated transport;regulation of catalytic activity;cellular component organization	plasma membrane;cell junction;actin cytoskeleton;intracellular	G-protein modulator;actin binding motor protein;cell junction protein	Inflammation mediated by chemokine and cytokine signaling pathway->Myosin;;Nicotinic acetylcholine receptor signaling pathway->Myosin;;Cytoskeletal regulation by Rho GTPase->Myosin light chain;;;;	6.20151e+07	1.09383	4	1.40808e+08	0.379389	2	104.22	0.0628	2	1
Q4PP99	Tnnc2	815160	Protein Tnnc2	18.1	4.2	structural constituent of cytoskeleton;calcium ion binding;calmodulin binding	cell communication;muscle contraction;mesoderm development;muscle organ development	actin cytoskeleton;intracellular	actin family cytoskeletal protein;calmodulin		6.19169e+07	2.93974	4	7.02981e+06	0.592325	3	393.97	0.55	1	7
Q6RUV5	Rac2	820729	Protein Rac2	21.4	7.61	GTPase activity;protein binding	metabolic process;cell communication;intracellular protein transport;receptor-mediated endocytosis		small GTPase	FGF signaling pathway->Ras-related C3 botulinum toxin substrate;;Axon guidance mediated by netrin->Ras-related C3 botulinum toxin substrate;;Axon guidance mediated by Slit/Robo->Ras-related C3 botulinum toxin substrate;;EGF receptor signaling pathway->Ras-related C3 botulinum toxin substrate;;p38 MAPK pathway->Ras-related C3 botulinum toxin substrate;;VEGF signaling pathway->Ras-related C3 botuli…	6.17223e+07	0.606339	4	8.29843e+07	0.543222	3	85	0.276	3	2
F6SF42	Krt34	780222	Protein Krt31	44.4	4.82						5.84547e+07	3.51712	4	2.44778e+07	2.50519	3	227.55	0.5473	1	5
D3ZXK9	Pon1	826344	Serum paraoxonase/arylesterase 1	39.3	5.22						5.67575e+07	0.432407	4	8.20343e+07	0.0438227	2	59.46	0.1521	1	4
G3V7N9	C2	788240	Complement factor B, isoform CRA_b	85.3	6.96	serine-type peptidase activity;metallopeptidase activity;receptor activity;lipid transporter activity	complement activation;proteolysis;cell communication;cell-cell adhesion;blood coagulation;lipid transport		apolipoprotein;receptor;metalloprotease;serine protease;metalloprotease;serine protease;complement component;cell adhesion molecule		5.56964e+07	1.12639	4	4.34806e+07	0.0477856	2	216.97	0.3381	1	19
P09006	Serpina4	824537	Protein Serpina4	48	8.51	serine-type peptidase activity;peptidase inhibitor activity	proteolysis;regulation of biological process;regulation of catalytic activity		serine protease inhibitor		5.39692e+07	0.637861	4	3.46644e+07	0.244051	2	84.03	0.227	1	9
Q64268	Serpinf1	795231	Alpha-2 antiplasmin	46.4	6.47	serine-type peptidase activity;peptidase inhibitor activity	proteolysis;regulation of biological process;regulation of catalytic activity	extracellular region	serine protease inhibitor		5.36267e+07	0.374577	4	1.92534e+07	0.158057	2	114.07	0.1818	1	5
Q68FT8	Serping1	773626	Plasma protease C1 inhibitor	55.6	5.83	serine-type peptidase activity;peptidase inhibitor activity	proteolysis;regulation of biological process;regulation of catalytic activity	extracellular region	serine protease inhibitor		5.30996e+07	1.38461	4	4.97259e+07	1.03682	3	117.7	0.4484	1	18
P20760	Igh-1a		Ig gamma-2B chain C region	36.5	7.64						5.23345e+07	1.9993	4	2.06735e+07	0.108769	2	61.92	0.2132	2	4
D4A5L9	LOC681468		Biliverdin reductase B (Flavin reductase (NADPH))	22.1	6.8						5.21487e+07	1.37334	4	2.71387e+07	0.761947	3	123.1	0.4951	1	7
G3V826	Tln1	789529	Protein Tln1	269.5	6.2	structural constituent of cytoskeleton	cellular process;cellular component morphogenesis;cellular component organization	actin cytoskeleton;intracellular	actin family cytoskeletal protein;cell adhesion molecule	Integrin signalling pathway->Talin;;	5.02507e+07	0.630715	4	6.47552e+07	0.546019	3	887.3	0.3955	1	54
P20059	Hrg	799381	Histidine-rich glycoprotein	59	7.84						4.96105e+07	1.14272	4	9.51752e+07	0.30735	3	183.17	0.2876	1	12
Q5M8C3	Serpina6	825972	Corticosteroid-binding globulin	44.6	4.98	serine-type peptidase activity;peptidase inhibitor activity	proteolysis;regulation of biological process;regulation of catalytic activity		serine protease inhibitor		4.75697e+07	0.973874	4	4.89797e+07	0.729035	3	56.41	0.2298	1	8
P01836			L-lactate dehydrogenase	35.6	7.42						4.58895e+07	1.39407	4	7.49435e+07	0.840591	2	85.08	0.2531	1	1
P04041	Gpx3	800227	Glutathione peroxidase 3	25.4	8.12	oxidoreductase activity;peroxidase activity	immune system process;steroid metabolic process;response to stress;response to toxic substance		peroxidase		4.5832e+07	0.561977	4	2.29885e+07	0.684495	2	73.22	0.2655	1	5
D3ZLP4			Uncharacterized protein	46.4	9.5						4.48546e+07	0.353771	4	2.3159e+07		1	115.37	0.2063	6	3
Q6TUG7	RGD1310507		Protein RGD1310507	50.8	6.38	serine-type peptidase activity	metabolic process;transport		transfer/carrier protein;serine protease;serine protease		4.4537e+07	1.05374	4	4.99075e+07	0.11455	3	147.37	0.342	1	13
Q80ZA3	Serpinf2	803390	Protein Serpinf2	54.9	6.14	serine-type peptidase activity;peptidase inhibitor activity	proteolysis;regulation of biological process;regulation of catalytic activity		serine protease inhibitor	Blood coagulation->alpha2-antiplasmin;;Plasminogen activating cascade->alpha2 antiplasmin;;;	4.36664e+07	0.498928	4	3.64028e+07	0.157729	3	130.02	0.2037	1	10
P06759	Apoc4	818505	Apolipoprotein C-IV	14.5	9.32						4.32697e+07	0.76948	4	2.22388e+07	0.15126	3	60.26	0.2661	2	5
P70550	Rac1	809484	Ras-related C3 botulinum toxin substrate 1	21.4	8.5	GTPase activity;protein binding	metabolic process;cell communication;intracellular protein transport;receptor-mediated endocytosis		small GTPase	FGF signaling pathway->Ras-related C3 botulinum toxin substrate;;Axon guidance mediated by netrin->Ras-related C3 botulinum toxin substrate;;Axon guidance mediated by Slit/Robo->Ras-related C3 botulinum toxin substrate;;EGF receptor signaling pathway->Ras-related C3 botulinum toxin substrate;;Inflammation mediated by chemokine and cytokine signaling pathway->Ras-related C3 botulinum toxin substra…	4.3179e+07	0.581111	4	5.03105e+07	0.556687	3	83.65	0.2917	4	3
P39069	Ak1	818241	Adenylate kinase isoenzyme 1	21.6	7.9	nucleotide kinase activity	purine nucleobase metabolic process;pyrimidine nucleobase metabolic process		nucleotide kinase;nucleotide kinase	De novo purine biosynthesis->Adenylate kinase;;	4.2266e+07	2.12257	4	1.00245e+07	0.50565	2	66.1	0.5052	2	9
P05544	Serpina3m		Serine protease inhibitor A3M (Fragment)	47.2	5.66	serine-type peptidase activity;peptidase inhibitor activity	proteolysis;regulation of biological process;regulation of catalytic activity		serine protease inhibitor		4.11772e+07	0.667136	4	7.29131e+07	0.22236	2	112.38	0.263	2	10
Q08163	Capg	826194	Macrophage-capping protein	38.8	6.55	structural constituent of cytoskeleton;calcium ion binding;actin binding	cellular process;cellular component morphogenesis;cellular component organization	actin cytoskeleton;intracellular	non-motor actin binding protein;calcium-binding protein	FAS signaling pathway->Gelsolin;;	3.81333e+07	1.09042	4	9.70805e+07	0.604191	2	175.6	0.4527	2	11
G3V8E8	Got1	801730	Aspartate aminotransferase, cytoplasmic	46.4	7.21	transaminase activity	cellular amino acid metabolic process		transaminase	Asparagine and aspartate biosynthesis->Aspartate aminotransferase;;	3.71457e+07	0.653595	4	4.90153e+07	0.366441	2	153.9	0.4116	1	15
P11980-2	Plbd1	801309	Phospholipase B-like 1	63	8.6						3.70123e+07	4.20626	4	7.84606e+07	0.000831259	2	162.13	0.2418	1	11
Q3MIE4	Vcl	822191	Vinculin	116.5	6.09	structural constituent of cytoskeleton;actin binding	cell communication;cell adhesion;cellular component morphogenesis;cellular component organization	intracellular	non-motor actin binding protein;cell adhesion molecule	Gonadotropin releasing hormone receptor pathway->Vinculin;;Integrin signalling pathway->Vinculin;;;	3.68673e+07	0.115112	4	2.51241e+07	1.62229	3	170.15	0.2195	1	16
F1M983	Cfl1	794115	Cofilin-1	18.5	8.09	structural constituent of cytoskeleton;actin binding	protein complex assembly;cellular process;cellular component morphogenesis;cellular component organization;protein complex biogenesis	actin cytoskeleton;intracellular	non-motor actin binding protein	Cytoskeletal regulation by Rho GTPase->Cofilin;;	3.60268e+07	0.857266	4	6.5035e+07	0.352646	2	157.21	0.6205	1	4
Q07936	Anxa3	812167	Annexin (Fragment)	36.3	6.35		fatty acid metabolic process				3.55027e+07	0.942275	4	2.22156e+07	0.443352	3	235.64	0.4259	3	12
Q32PX6	Rlc-a		Myosin regulatory light chain RLC-A	19.9	4.81	structural constituent of cytoskeleton;calcium ion binding;calmodulin binding	muscle contraction;mesoderm development;muscle organ development	actin cytoskeleton;intracellular	actin family cytoskeletal protein;calmodulin		3.36878e+07	0.807137	4	6.1363e+07	0.45939	2	209.24	0.4012	2	3
P55159	Ppia	805019	Peptidyl-prolyl cis-trans isomerase A	17.9	8.16	isomerase activity	immune system process;protein folding;intracellular protein transport;nuclear transport		isomerase		3.32596e+07	1.59225	4	1.499e+08	0.518868	3	143.6	0.8171	2	12
O88989	Mdh2	821792	Malate dehydrogenase, mitochondrial	35.7	8.68	oxidoreductase activity	generation of precursor metabolites and energy;carbohydrate metabolic process;tricarboxylic acid cycle		dehydrogenase	Pyruvate metabolism->Lactate Dehydrogenase;;	3.17166e+07	2.07866	4	4.34387e+07	0.696679	2	191.67	0.6509	1	21
D3ZY96	Nme1	782125	Nucleoside diphosphate kinase A	17.2	6.33					De novo purine biosynthesis->GDP kinase;;De novo pyrimidine deoxyribonucleotide biosynthesis->dTDP kinase;;De novo purine biosynthesis->dADP kinase;;De novo pyrmidine ribonucleotides biosythesis->UDP kinase;;De novo pyrimidine deoxyribonucleotide biosynthesis->dCDP kinase;;De novo pyrmidine ribonucleotides biosythesis->CDP kinase;;De novo pyrimidine deoxyribonucleotide biosynthesis->dUDP kinase;;…	3.16163e+07	0.891701	4	2.72883e+07	0.38381	3	57.56	0.5132	2	1
Q05982	Nme2	782125	Nucleoside diphosphate kinase B	17.3	7.44					Salvage pyrimidine ribonucleotides->CDP kinase;;De novo purine biosynthesis->GDP kinase;;De novo pyrimidine deoxyribonucleotide biosynthesis->dTDP kinase;;De novo purine biosynthesis->dADP kinase;;De novo pyrmidine ribonucleotides biosythesis->UDP kinase;;De novo pyrimidine deoxyribonucleotide biosynthesis->dCDP kinase;;De novo pyrmidine ribonucleotides biosythesis->CDP kinase;;De novo pyrimidine…	3.16163e+07	0.891701	4	2.72883e+07	0.38381	3	57.56	0.6645	2	2
D3ZRX9	Lrg1	823130	Leucine-rich alpha-2-glycoprotein 1	36.3	7.23	receptor activity	immune system process;cell communication;cell-cell adhesion;visual perception;sensory perception	extracellular region;extracellular matrix	receptor;extracellular matrix protein		3.05038e+07	0.744972	4	2.41968e+07	0.047658	2	105.79	0.1536	1	3
D3ZPI8	C9	780578	Complement component C9	62.2	5.69	serine-type peptidase activity;metallopeptidase activity;receptor activity;lipid transporter activity	complement activation;proteolysis;cell communication;cell-cell adhesion;blood coagulation;lipid transport		apolipoprotein;receptor;metalloprotease;serine protease;metalloprotease;serine protease;complement component;cell adhesion molecule		2.88495e+07	2.62295	4	2.47915e+07	0.407938	3	528.09	0.3935	2	17
Q6IFV1	Krt16	799223	Protein Krt16	50.7	5.12	structural constituent of cytoskeleton	cellular process;cellular component morphogenesis;cellular component organization	intermediate filament cytoskeleton;intracellular	structural protein;intermediate filament		2.8485e+07	2.52783	4	8.66849e+06	0.953822	3	71.74	0.1512	5	4
P13086	Tagln2	790788	Transgelin-2	22.4	8.25	structural constituent of cytoskeleton;actin binding	muscle contraction	actin cytoskeleton;intracellular	non-motor actin binding protein		2.66636e+07	0.543395	4	5.65293e+07	0.412867	3	165.42	0.5628	1	12
P07150	Anxa11	772506	Annexin	54.1	7.65		fatty acid metabolic process				2.64459e+07	2.53478	4	4.16165e+07	0.728568	3	103.34	0.2783	1	11
D4A678	Sptb	809779	Erythroid spectrin beta	246.2	5.31	structural constituent of cytoskeleton;actin binding	cellular component movement;cellular component morphogenesis;cellular component organization	actin cytoskeleton;intracellular	non-motor actin binding protein		2.57569e+07	1.28322	4	3.58969e+07	1.36703	3	711.98	0.3617	1	58
P02767	Tuba1c	823156	Tubulin alpha-1C chain	49.9	5.1	structural constituent of cytoskeleton	cellular component movement;mitosis;chromosome segregation;cellular component morphogenesis;intracellular protein transport;cellular component organization	microtubule;tubulin complex;cytoskeleton;intracellular	tubulin	Gonadotropin releasing hormone receptor pathway->Tubulin;;	2.57216e+07	1.30827	4	6.72847e+07	0.919297	3	412.41	0.3252	2	4
P00564	Ckmt2	784986	Creatine kinase S-type, mitochondrial	47.4	8.51	amino acid kinase activity	metabolic process		amino acid kinase;amino acid kinase		2.56175e+07	0.392343	4	1.79973e+07		1	141.5	0.2387	6	2
P85972	Vcp	818836	Transitional endoplasmic reticulum ATPase	89.3	5.26						2.53779e+07	1.17913	4	7.63909e+07	0.214844	3	157.14	0.3127	4	18
F1M2K7			Uncharacterized protein (Fragment)	583.9	5.62						2.43354e+07	3.23013	4	2.78644e+07	0.2119	2	68.11	0.0486	1	17
Q5EBC0	Kb21		Protein Krt81	52.9	5.87						2.34798e+07	5.5568	4	4.97456e+07	0.279837	2	264.8	0.5177	2	1
A7M746	Krt86	791631	Protein Krt86	53.3	5.87	structural constituent of cytoskeleton	cellular process;cellular component morphogenesis;cellular component organization	intermediate filament cytoskeleton;intracellular	structural protein;intermediate filament		2.34798e+07	5.5568	4	4.97456e+07	0.279837	2	264.8	0.5123	2	1
P63018	Hspb1	821973	Heat shock 27kDa protein 1	22.8	6.21	structural molecule activity	immune system process;protein folding;muscle contraction;visual perception;sensory perception;response to stress		structural protein;chaperone	p38 MAPK pathway->heat shock protein 27kD;;Angiogenesis->Heat-Shock Protein 27;;VEGF signaling pathway->Heat-Shock Protein 27;;;;	2.32666e+07	0.744152	4	6.26494e+07	0.0738059	3	102.64	0.4466	3	8
P19132	G6pdx		Glucose-6-phosphate 1-dehydrogenase	59.3	6.38	oxidoreductase activity	monosaccharide metabolic process		dehydrogenase		2.29308e+07	1.99313	4	4.24937e+07	0.579703	2	140.06	0.3786	1	16
P06762	Hnrnpa2b1	814227	Heterogeneous nuclear ribonucleoproteins A2/B1	32.5	8.72	catalytic activity;structural constituent of ribosome;poly(A) RNA binding	DNA replication;RNA splicing, via transesterification reactions;mRNA splicing, via spliceosome;mRNA polyadenylation;RNA splicing, via transesterification reactions;rRNA metabolic process;protein metabolic process;cell cycle;neurological system process;ectoderm development;nervous system development	ribonucleoprotein complex	mRNA polyadenylation factor;mRNA splicing factor;ribonucleoprotein;ribosomal protein		2.23297e+07	0.559676	4	3.5575e+07	0.324719	2	151.96	0.3223	7	6
G3V8L7	Itgb2	778750	Protein Itgb2	84.6	7.12	receptor activity	cell communication;cell-matrix adhesion;blood coagulation	extracellular region	receptor;extracellular matrix glycoprotein;cell adhesion molecule	Integrin signalling pathway->Integrin beta;;Inflammation mediated by chemokine and cytokine signaling pathway->Integrin;;;	2.21934e+07	3.36144	4	6.17841e+07	0.579578	3	222.18	0.276	4	18
P13221	Got2	795708	Aspartate aminotransferase, mitochondrial	47.3	9	transaminase activity	cellular amino acid metabolic process		transaminase	Asparagine and aspartate biosynthesis->Aspartate aminotransferase;;Tyrosine biosynthesis->Aromatic amino acid aminotransferase;;;	2.14947e+07	0.671113	4	4.43877e+07	0.698704	2	138.22	0.1814	3	7
Q6P6V0	Gpx1	775559	Glutathione peroxidase 1	22.3	7.87	oxidoreductase activity;peroxidase activity	immune system process;steroid metabolic process;response to stress;response to toxic substance		peroxidase		2.12354e+07	3.21514	4	4.33822e+07	0.407497	2	63.06	0.4328	2	10
Q9JKB7	Gdi2	787514	Rab GDP dissociation inhibitor beta	50.5	6.25	transferase activity, transferring acyl groups;protein binding;small GTPase regulator activity	metabolic process;synaptic transmission;neurotransmitter secretion;intracellular protein transport;vesicle-mediated transport;regulation of catalytic activity		acyltransferase;G-protein modulator		1.98218e+07	1.01144	4	4.75855e+07	0.0754401	2	51.4	0.2787	2	10
P69897	Tubb6	792713	Protein Tubb6	50	4.89	structural constituent of cytoskeleton	cellular component movement;mitosis;chromosome segregation;cellular component morphogenesis;intracellular protein transport;cellular component organization	microtubule;tubulin complex;cytoskeleton;intracellular	tubulin	Huntington disease->beta-Tubulin;;Huntington disease->Microtubule;;Cytoskeletal regulation by Rho GTPase->Tubulin;;;;	1.93789e+07	0.553736	4	5.63309e+07	0.455803	3	192.44	0.1924	1	1
Q6P686	P4hb	779031	Protein disulfide-isomerase	56.9	4.93	protein disulfide isomerase activity	protein folding;cellular protein modification process		isomerase		1.91294e+07	0.567668	4	3.95875e+07	0.0528137	2	87.04	0.3752	3	15
Q64240	Ank1	793092	Ankyrin 1, erythroid	187	6.7	structural constituent of cytoskeleton;receptor binding;actin binding	cellular process;cellular component morphogenesis;cellular component organization	actin cytoskeleton;intracellular	transmembrane receptor regulatory/adaptor protein;signaling molecule;non-motor actin binding protein		1.87279e+07	4.01122	4	3.36242e+07	1.04813	2	265.52	0.2308	1	29
A7M775	Kb23		Protein Kb23	47.8	5.39	structural constituent of cytoskeleton	cellular process;cellular component morphogenesis;cellular component organization	intermediate filament cytoskeleton;intracellular	structural protein;intermediate filament		1.8159e+07	6.31725	4	4.45778e+07	0.148329	2	291.13	0.541	1	1
Q4V7C7	Actr3	809956	Actin-related protein 3	47.3	5.88	structural constituent of cytoskeleton	cytokinesis;mitosis;cellular component morphogenesis;intracellular protein transport;exocytosis;endocytosis;cellular component organization	actin cytoskeleton;intracellular	actin and actin related protein		1.73445e+07	3.61957	4	4.85887e+07	0.109483	2	104.72	0.4258	2	13
B5DF65	LOC682397		Protein LOC679594 (Fragment)	9.5	9.35	structural constituent of ribosome;nucleic acid binding	proteolysis		ribosomal protein		1.72275e+07	0.358421	4	1.69277e+07	0.709075	3	44.97	0.5714	3	1
Q10758	Krt83	799055	LOC681126 protein	54.7	6.37	structural constituent of cytoskeleton	cellular process;cellular component morphogenesis;cellular component organization	intermediate filament cytoskeleton;intracellular	structural protein;intermediate filament		1.7121e+07	8.08423	4	6.00741e+07		1	220.63	0.3576	1	7
G3V913	Hspb6	795593	Heat shock protein beta-6	17.5	6.52	structural molecule activity	immune system process;protein folding;muscle contraction;visual perception;sensory perception;response to stress		structural protein;chaperone		1.6251e+07	1.08112	4	4.0681e+07	0.398615	3	65.24	0.5062	1	6
P10960	Psma1	805348	Proteasome subunit alpha type-1	29.5	6.61	peptidase activity	proteolysis		protease;protease	Parkinson disease->20S proteasome;;	1.60382e+07	0.647035	4	1.04249e+07	0.676303	2	53.09	0.1711	1	4
G3V6H0	Rab3d	800568	GTP-binding protein Rab-3D	24.3	4.92						1.49418e+07	1.28523	4	2.34004e+07	0.667497	2	41.68	0.1553	16	2
P17764	Acat1	812798	Acetyl-CoA acetyltransferase, mitochondrial	44.7	8.76	acetyltransferase activity	protein acetylation		acetyltransferase		1.39662e+07	0.297167	4	9.94145e+06		1	30.84	0.125	1	3
Q5I0E1	Lsp1	814231	Lymphocyte specific 1, isoform CRA_a	36.5	4.67						1.38604e+07	0.44406	4	3.51271e+07	0.586295	3	359.73	0.2205	1	7
P17475	Serpina10	808403	Protein Z-dependent protease inhibitor	50.2	6.81	serine-type peptidase activity;peptidase inhibitor activity	proteolysis;regulation of biological process;regulation of catalytic activity		serine protease inhibitor	Blood coagulation->protein Z-dependent protease inhibitor;;	1.34518e+07	1.03192	4	1.01427e+07		1	141.47	0.2156	1	7
P29975	Arf3	823074	ADP-ribosylation factor 3	20.6	7.43	GTPase activity;protein binding	metabolic process;cell communication;intracellular protein transport;vesicle-mediated transport		small GTPase	Huntington disease->ADP-ribosylation factor;;Integrin signalling pathway->ADP ribosylation factor 1;;;	1.31531e+07	0.597495	4	1.07868e+07	0.304547	2	66.11	0.3591	4	2
G3V6S0	Sqrdl	785774	Protein Sqrdl	50.2	9.07						1.30132e+07	1.53177	4			0	48.16	0.1133	1	4
P02680-2	Fh	796931	Isoform Cytoplasmic of Fumarate hydratase, mitochondrial	50.1	8.19	lyase activity	purine nucleobase metabolic process;cellular amino acid metabolic process		lyase	TCA cycle->Fumarase;;	1.29762e+07	0.834284	4	1.74199e+07	0.426546	2	31.29	0.0942	3	3
P41498	Acp1	790536	Low molecular weight phosphotyrosine protein phosphatase	18.1	6.52	oxidoreductase activity;phosphoprotein phosphatase activity;phosphoprotein phosphatase activity	protein phosphorylation;cell communication		protein phosphatase;reductase;protein phosphatase		1.26455e+07	2.94822	4	8.6289e+06	1.43792	3	105.43	0.538	2	7
F8WG17	Tnnt3	782568	Troponin T, fast skeletal muscle (Fragment)	25.5	9.8	motor activity;structural constituent of cytoskeleton	metabolic process;muscle contraction	actin cytoskeleton;intracellular	actin binding motor protein		1.24031e+07	1.90301	4	1.26612e+07	0.475362	2	69.2	0.4074	8	8
B0BNK1	Rab6a	780924	Ras-related protein Rab-6A	23.6	5.54						1.12554e+07	0.703941	4	1.7914e+07	0.187247	2	43.87	0.2308	13	3
B2RYM3	Itih3	788051	Inter-alpha-trypsin inhibitor heavy chain H3	69.7	5.76	peptidase activity;protein binding;serine-type endopeptidase inhibitor activity	proteolysis;regulation of catalytic activity		serine protease inhibitor		1.08362e+07	11.7054	4	2.98132e+07	0.400246	3	199.06	0.2315	2	13
P61751	Arf5	823289	ADP-ribosylation factor 5	20.5	6.79	GTPase activity;protein binding	metabolic process;cell communication;intracellular protein transport;vesicle-mediated transport		small GTPase	Huntington disease->ADP-ribosylation factor;;	1.03434e+07	0.29436	4	1.04028e+07	0.263587	2	66.11	0.3167	1	1
Q9Z2L0	Vdac2	785721	Voltage-dependent anion-selective channel protein 2	31.7	7.49	voltage-gated ion channel activity;anion channel activity	anion transport		anion channel;voltage-gated ion channel		1.01164e+07	1.21264	4	6.75601e+06	0.900203	3	72.49	0.2407	1	5
P61206	Arf4	794683	ADP-ribosylation factor 4	20.4	7.14	GTPase activity;protein binding	metabolic process;cell communication;intracellular protein transport;vesicle-mediated transport		small GTPase	Huntington disease->ADP-ribosylation factor;;	9.55179e+06	0.53744	4	9.92578e+06	0.344214	2	59.33	0.2333	1	1
Q6AXV0	Pnp	785066	Purine nucleoside phosphorylase (Fragment)	32.1	7.83	phosphorylase activity	purine nucleobase metabolic process		phosphorylase	Xanthine and guanine salvage pathway->Guanosine phosphorylase;;Adenine and hypoxanthine salvage pathway->Adenine phosphorylase;;Adenine and hypoxanthine salvage pathway->Deoxyadenosine phosphorylase;;Adenine and hypoxanthine salvage pathway->Deoxyinosine phosphorylase;;Purine metabolism->Nucleoside Phosphorylase;;Adenine and hypoxanthine salvage pathway->Inosine phosphorylase;;Xanthine and guanin…	9.5172e+06	0.430364	4	7.90581e+06	2.4945	3	110.35	0.4063	2	7
G3V7Q6	Psmb6	785147	Proteasome subunit beta type-6	25.3	5	peptidase activity	proteolysis		protease;protease		9.28147e+06	1.64317	4	7.55197e+06	0.289315	2	50.2	0.1261	1	3
D4A8D5	Flnc	794587	Protein Flnc	290.8	5.9	structural constituent of cytoskeleton;actin binding	cellular component movement;cellular component morphogenesis;cellular component organization	actin cytoskeleton;intracellular	non-motor actin binding protein		8.78564e+06	0.589136	4	3.8836e+07	0.0771967	2	109.63	0.1222	1	20
G3V843	F9	820621	Coagulation factor IX	51.8	5.3	serine-type peptidase activity;calcium ion binding;calmodulin binding;calcium-dependent phospholipid binding	gamete generation;complement activation;proteolysis;cellular process;blood coagulation		serine protease;serine protease;complement component;annexin;calmodulin	Blood coagulation->Factor XI;;Blood coagulation->Factor IXa;;Blood coagulation->Factor Xia;;Blood coagulation->Factor IX;;;;;	8.40709e+06	0.555998	4	5.98538e+06	0.333047	2	71.09	0.158	2	7
Q9R063-2	Prdx6	813997	Peroxiredoxin-6	24.8	5.94	oxidoreductase activity;peroxidase activity	metabolic process		peroxidase		8.16833e+06	2.05667	4	9.40223e+06	0.215241	2	92.22	0.5	1	8
P04157-2	Pvalb	783236	Parvalbumin alpha	11.9	5.19	calcium ion binding;calmodulin binding	muscle organ development		calmodulin		7.7407e+06	3.54755	4	7.38394e+07	1.11649	3	154.57	0.5091	1	5
Q5XI38	Ldb3	791588	Ldb3 protein	31	9.19	sequence-specific DNA binding transcription factor activity;structural constituent of cytoskeleton;sequence-specific DNA binding transcription factor activity;actin binding	transcription from RNA polymerase II promoter;cellular component movement;muscle contraction;mesoderm development;cellular component morphogenesis;heart development;muscle organ development;regulation of transcription from RNA polymerase II promoter;cellular component organization	actin cytoskeleton;intracellular	transcription factor;non-motor actin binding protein		6.94763e+06	2.30312	4	4.7171e+06	0.717357	3	134	0.4134	1	7
P16617	Pgls	783776	6-phosphogluconolactonase	27.2	5.85	hydrolase activity	pentose-phosphate shunt		hydrolase		6.94229e+06	0.536169	4	8.72861e+06	0.0761457	2	44.93	0.3774	2	5
P35213-2			Uncharacterized protein	49.3	4.84						6.87797e+06	1.37012	4	2.4411e+07	0.884367	2	108.4	0.0697	1	0
P18422	Psma6	775955	Proteasome subunit alpha type-6	27.4	6.76	peptidase activity	proteolysis		protease;protease	Parkinson disease->20S proteasome;;	6.75554e+06	1.11108	4	1.24377e+07		1	52.13	0.1301	1	3
P61589	Rhog	813143	Protein Rhog	21.3	8.12	GTPase activity;protein binding	metabolic process;cell communication;intracellular protein transport;receptor-mediated endocytosis		small GTPase	EGF receptor signaling pathway->Ras-related C3 botulinum toxin substrate;;Huntington disease->Ras-related C3 botulinum toxin substrate;;;	6.66663e+06	2.68436	4	2.03562e+07	0.331242	2	174.36	0.5183	3	10
P05065	Ambp	799146	Protein AMBP	38.8	6	peptidase activity;protein binding;serine-type endopeptidase inhibitor activity	immune system process;proteolysis;blood coagulation;regulation of catalytic activity		serine protease inhibitor		6.65217e+06	14.7622	4	3.01925e+07	0.343432	2	235.47	0.1948	1	6
P61983	Ywhah	817322	14-3-3 protein eta	28.2	4.89		cell cycle;cell communication		chaperone	EGF receptor signaling pathway->14-3-3;;FGF signaling pathway->14-3-3;;Parkinson disease->14-3-3;;;;	6.57198e+06	1.8674	4	1.24033e+07	2.01233	3	47.99	0.2642	3	3
O88767	Pcbp2	782567	Poly(RC) binding protein 2	38.6	6.79	catalytic activity;mRNA binding;protein binding	induction of apoptosis;RNA splicing, via transesterification reactions;transcription from RNA polymerase II promoter;mRNA splicing, via spliceosome;RNA splicing, via transesterification reactions;protein metabolic process;cell cycle;cell communication;neurological system process;induction of apoptosis;intracellular protein transport;nuclear transport	ribonucleoprotein complex	mRNA splicing factor;ribonucleoprotein;enzyme modulator		6.38573e+06	0.556952	4	8.6091e+06	0.225455	3	138.32	0.1507	3	4
Q06518	Np4		Neutrophil antibiotic peptide NP-4	10.1	7.65						6.08311e+06	3.4496	4	2.63068e+07	0.208199	3	67	0.3118	2	4
P60901	Psma7	800265	Proteasome subunit alpha type	28.4	8.46	peptidase activity	proteolysis		protease;protease	Parkinson disease->20S proteasome;;	4.84083e+06	0.525531	4	9.82702e+06		1	43.31	0.1575	4	3
Q4KM35	Psmb2	808423	Proteasome subunit beta type-2	22.9	7.44	peptidase activity	proteolysis		protease;protease		3.71205e+06	1.28993	4	3.49603e+06	0.490635	2	72.56	0.1692	1	3
G3V936	Cse1l	776016	Chromosome segregation 1-like (S. cerevisiae) (Predicted)	110.1	5.77	GTPase activity;transmembrane transporter activity;protein binding	metabolic process;intracellular protein transport;nuclear transport		transporter;small GTPase		1.15564e+09	0.407577	3	5.02645e+09	0.554238	3	48.55	0.0175	1	1
D3ZHA0	Fn1	800291	Isoform 4 of Fibronectin	259.2	5.74	receptor binding	cell communication;cell-matrix adhesion;cell-cell adhesion	extracellular region	signaling molecule	Integrin signalling pathway->Fibronectin;;	1.66762e+08	1.96768	3	3.7537e+08	0.599203	3	613.12	0.3834	4	13
M0R5J4			Uncharacterized protein	202.4	5.39						1.66762e+08	1.96768	3	3.7537e+08	0.599203	3	570.19	0.414	1	3
B0BMT9	Sri	782633	LOC683667 protein	21.6	5.9	cysteine-type peptidase activity;calcium ion binding;calmodulin binding;calcium-dependent phospholipid binding	proteolysis;cell communication;response to stimulus		transmembrane receptor regulatory/adaptor protein;cysteine protease;cysteine protease;annexin;calmodulin		1.49438e+08	0.764698	3	4.0787e+07	0.0986267	2	75.37	0.6667	1	11
F1LMP7	Gsn	775114	Isoform 2 of Gelsolin	80.9	5.69	structural constituent of cytoskeleton;calcium ion binding;actin binding	cellular process;cellular component morphogenesis;cellular component organization	actin cytoskeleton;intracellular	non-motor actin binding protein;calcium-binding protein	FAS signaling pathway->Gelsolin;;	1.31151e+08	0.563436	3	8.07888e+07	0.443948	3	103.21	0.3037	2	15
P32551	Vat1	812449	Synaptic vesicle membrane protein VAT-1 homolog	43.1	6.62	oxidoreductase activity	apoptotic process;carbohydrate metabolic process;apoptotic process		dehydrogenase;reductase	Huntington disease->Tumor protein p53 inducible protein 3;;	1.16397e+08	5.12188	3	4.1892e+08	1.25374	2	53.06	0.1708	1	5
Q9JHL4-3			Uncharacterized protein	401.5	5.67						1.08612e+08	1.4247	3	3.13987e+07	0.72965	2	67.8	0.1173	1	25
Q9QZ76	Mdh1	796130	Malate dehydrogenase, cytoplasmic	36.5	6.58	oxidoreductase activity	generation of precursor metabolites and energy;carbohydrate metabolic process;tricarboxylic acid cycle		dehydrogenase	TCA cycle->Malate Dehydrogenase;;	8.81845e+07	0.404476	3	3.81394e+07	0.293577	2	89.02	0.2814	1	9
P06238	A2m	787908	Alpha-2-macroglobulin	163.7	6.29	peptidase activity;cytokine activity;serine-type endopeptidase inhibitor activity	complement activation;proteolysis;cellular process;response to stimulus;regulation of catalytic activity		cytokine;serine protease inhibitor;complement component	Blood coagulation->alpha-2-macroglobulin;;	7.47113e+07	2.52389	3	6.38925e+06		1	387.05	0.3784	2	39
Q62714	Orm1	795811	Alpha-1-acid glycoprotein	23.6	5.91						6.43097e+07	6.47965	3	1.96245e+08		1	72.4	0.1659	1	3
Q5XIH7	Pklr	793730	Isoform L-type of Pyruvate kinase isozymes R/L	58.8	6.62					Glycolysis->Pyruvate kinase;;Pyruvate metabolism->Pyruvate Kinase;;;	6.24079e+07	2.4928	3	2.47549e+08	0.69256	2	49.64	0.0884	2	2
Q62636	RGD1310507		LRRGT00077	32.1	7.93						5.34114e+07	0.433547	3	1.34341e+07		1	101.48	0.198	1	7
P35704	Prdx5	796016	Isoform Cytoplasmic+peroxisomal of Peroxiredoxin-5, mitochondrial	17	7.24						5.34088e+07	0.150938	3	2.46617e+08	0.495206	3	185.46	0.784	3	13
G3V8D4	Apoc3	796848	Apolipoprotein C-III	11.1	4.77	lipid transporter activity;transmembrane transporter activity;receptor binding	lipid metabolic process;lipid transport		transporter;apolipoprotein;signaling molecule		5.32498e+07	0.491916	3	8.63542e+07	0.391931	2	43.47	0.396	1	2
P18297	Spta1	782042	Protein Spta1	279.9	5.05	structural constituent of cytoskeleton;actin binding	cellular component movement;cellular component morphogenesis;cellular component organization	actin cytoskeleton;intracellular	non-motor actin binding protein		5.10956e+07	0.465004	3	4.00541e+07	1.2426	3	697.3	0.4284	2	75
P51886	Lyz2		Putative lysozyme C-2	16.7	8.94						4.66389e+07	0.312518	3	4.96371e+08	0.437142	3	286.31	0.6689	5	7
P20411	Fcn2	816516	Ficolin-2	34.7	6.64	receptor binding	cell communication;cell-matrix adhesion;cell-cell adhesion	extracellular region	signaling molecule		4.55561e+07	0.969745	3			0	46.3	0.1536	1	3
Q4FZT9	Psmf1	793140	Proteasome inhibitor PI31 subunit	29.9	5.26	peptidase activity;protein binding;peptidase inhibitor activity	proteolysis;regulation of catalytic activity		protease inhibitor		4.51975e+07	1.4593	3	2.65545e+07		1	27.71	0.3247	2	5
D3ZAC0	Itgam	805414	Integrin alpha M	127.1	6.76		cellular process;cell adhesion		cell adhesion molecule	Integrin signalling pathway->Integrin alpha;;Inflammation mediated by chemokine and cytokine signaling pathway->Integrin;;;	4.45664e+07	1.43306	3	8.52668e+07	0.274335	3	345.83	0.3215	1	28
Q920J4	Uba1	801917	Ubiquitin-like modifier-activating enzyme 1	117.7	5.57	ligase activity	coenzyme metabolic process;cellular protein modification process;proteolysis;cell communication;intracellular protein transport;nuclear transport		transfer/carrier protein;ligase	Ubiquitin proteasome pathway->Ubiquitin activating enzyme E1;;	4.40214e+07	0.492322	3	3.38293e+07	1.30672	3	178.44	0.1588	1	11
Q5XFX0	Taldo1	813685	Transaldolase	37.4	7.03					Pentose phosphate pathway->Transaldolase;;	4.27978e+07	0.662323	3	4.71825e+07	0.164215	2	61.25	0.365	1	12
P85971	Pgm1	820209	Phosphoglucomutase 1	61.4	6.57	intramolecular transferase activity	generation of precursor metabolites and energy;catabolic process;glycogen metabolic process	cytoplasm	glycosyltransferase;mutase		4.18484e+07	0.50708	3	5.55102e+07	0.0148733	2	132.74	0.3808	2	16
P85970	Arpc3	773758	Actin related protein 2/3 complex, subunit 3	20.5	8.6	structural constituent of cytoskeleton	cellular process;cellular component morphogenesis;cellular component organization	actin cytoskeleton;intracellular	actin family cytoskeletal protein	Inflammation mediated by chemokine and cytokine signaling pathway->Actin related protein 2/3 complex;;Integrin signalling pathway->Actin related protein 2/3 complex;;Cytoskeletal regulation by Rho GTPase->Actin related protein 2/3 complex;;;;	4.07097e+07	0.538033	3	2.47451e+07	0.810883	3	90.75	0.4157	1	10
P45592	Cfl2	805997	Cofilin 2, muscle (Predicted), isoform CRA_b	18.7	7.88	structural constituent of cytoskeleton;actin binding	protein complex assembly;cellular process;cellular component morphogenesis;cellular component organization;protein complex biogenesis	actin cytoskeleton;intracellular	non-motor actin binding protein	Cytoskeletal regulation by Rho GTPase->Cofilin;;	3.86867e+07	0.863744	3	3.62715e+07	0.258113	2	41.2	0.4699	1	2
F1LMY4	S100a11	783393	Protein S100-A11	11.1	5.9	calcium ion binding;receptor binding;calmodulin binding	macrophage activation;DNA replication;cell cycle;cell communication		signaling molecule;calmodulin		3.60817e+07	1.00567	3	7.10539e+07	0.430503	3	211.96	0.7449	2	4
B2RZ72	Arpc5	784200	Actin-related protein 2/3 complex subunit 5	16.3	5.67	structural constituent of cytoskeleton	cellular component movement	actin cytoskeleton;intracellular	actin family cytoskeletal protein	Inflammation mediated by chemokine and cytokine signaling pathway->Actin related protein 2/3 complex;;Huntington disease->Actin related protein 2/3 complex;;Integrin signalling pathway->Actin related protein 2/3 complex;;Cytoskeletal regulation by Rho GTPase->Actin related protein 2/3 complex;;;;;	35435000	0.252471	3	5.20197e+07	0.543874	3	87.54	0.3113	1	5
Q5M7U6	Actr2	783837	Actin-related protein 2	44.7	6.74	structural constituent of cytoskeleton	cytokinesis;mitosis;intracellular protein transport;exocytosis;endocytosis;cellular component organization	actin cytoskeleton;intracellular	actin and actin related protein	Alzheimer disease-presenilin pathway->actin;;Cadherin signaling pathway->Filamentous F-actin;;Huntington disease->Actin;;;;	3.42325e+07	0.931448	3	3.61164e+07	0.269462	3	120.9	0.3452	3	10
Q9QZA2	Pdia3	791817	Protein disulfide-isomerase A3	56.6	6.21	protein disulfide isomerase activity	protein folding;cellular protein modification process		isomerase		3.17419e+07	1.66809	3	1.06323e+08	0.513108	2	176.17	0.3842	1	20
Q63691	Cd177	795928	Protein Cd177	87	5.92						3.09784e+07	3.93025	3	9.5434e+07	0.653929	2	173.43	0.2249	1	1
D3ZFA8	LOC100909700		Protein LOC100909700	86.8	5.87						3.09784e+07	3.93025	3	9.5434e+07	0.653929	2	173.43	0.2198	1	1
F1LMV6	Dstn	825820	Destrin	18.5	8.03	structural constituent of cytoskeleton;actin binding	protein complex assembly;cellular process;cellular component morphogenesis;cellular component organization;protein complex biogenesis	actin cytoskeleton;intracellular	non-motor actin binding protein		2.99884e+07	0.443448	3	3.09137e+07	1.48835	3	73.21	0.7394	2	9
Q6P3V8	Eif5a	773179	Eukaryotic translation initiation factor 5A-1	16.8	5.24	translation initiation factor activity;translation initiation factor activity;translation initiation factor activity	translation;regulation of translation		translation initiation factor		2.93056e+07	0.586944	3	1.08263e+07		1	38.07	0.3961	2	5
P42123	Ldhc	795001	L-lactate dehydrogenase C chain	35.7	7.66	oxidoreductase activity	glycolysis;glycolysis;tricarboxylic acid cycle		dehydrogenase		2.90617e+07	0.202911	3	8.88327e+07	0.0445946	2	125.76	0.0813	2	1
Q3KR94	Wdr1	822411	WD repeat-containing protein 1	66.1	6.62	structural constituent of cytoskeleton;actin binding	cellular component movement	actin cytoskeleton;intracellular	non-motor actin binding protein		2.87345e+07	2.02427	3	4.54911e+07	0.200478	2	102.63	0.2327	1	10
P29419	Atp5o	787383	ATP synthase subunit O, mitochondrial	23.4	10.02	hydrolase activity;cation transmembrane transporter activity;hydrogen ion transmembrane transporter activity	coenzyme metabolic process;nucleobase-containing compound metabolic process;cation transport		ATP synthase;hydrolase		2.70954e+07	0.792702	3	1.23974e+07	0.000933062	2	84.3	0.3897	1	6
F1M1L9	LOC679312		Protein LOC679312	50.4	5.11	structural constituent of cytoskeleton	cellular component movement;mitosis;chromosome segregation;cellular component morphogenesis;intracellular protein transport;cellular component organization	microtubule;tubulin complex;cytoskeleton;intracellular	tubulin	Huntington disease->beta-Tubulin;;Huntington disease->Microtubule;;Cytoskeletal regulation by Rho GTPase->Tubulin;;;;	2.62213e+07	0.98254	3	2.73774e+07	0.727828	2	72.69	0.2168	1	6
P23928	Cs	826497	Citrate synthase	51.8	8.41	transferase activity;lyase activity	generation of precursor metabolites and energy;carbohydrate metabolic process;tricarboxylic acid cycle;cellular amino acid biosynthetic process;cellular amino acid catabolic process		transferase;lyase	Pyruvate metabolism->Citrate Synthetase;;TCA cycle->Citrate Synthase;;;	2.59875e+07	0.666599	3	2.32418e+07	0.316603	2	85.82	0.0966	2	5
P62914	Rpl12	783263	60S ribosomal protein L12	17.8	9.42	structural constituent of ribosome;nucleic acid binding	translation		ribosomal protein		2.58762e+07	0.282344	3	2.53459e+07	0.413733	2	95.05	0.4545	6	5
P01048	Mb	807326	Myoglobin	17.1	8.1		blood circulation;transport		transfer/carrier protein		2.56034e+07	0.66315	3	1.92462e+07	2.2942	3	94.29	0.4481	1	6
P36972	Aqp1	776337	Aquaporin-1	28.8	7.83	transmembrane transporter activity	transport		transporter;transfer/carrier protein		2.55589e+07	0.276589	3	1.48882e+07	0.399299	2	57.51	0.1078	1	2
P06685	Atp2a1	812753	Sarcoplasmic/endoplasmic reticulum calcium ATPase 1	109.3	5.22	hydrolase activity;ion channel activity;cation transmembrane transporter activity	metabolic process;cation transport;cellular calcium ion homeostasis		cation transporter;ion channel;hydrolase		2.50704e+07	0.916023	3	2.58082e+07		1	371.54	0.1821	10	15
F1LMC6	Tnni2	779979	Troponin I, fast skeletal muscle (Fragment)	20.9	9.2	structural constituent of cytoskeleton;actin binding	muscle contraction;mesoderm development;muscle organ development	actin cytoskeleton;intracellular	non-motor actin binding protein		2.44321e+07	5.27671	3	1.69297e+07	0.113701	2	60.63	0.2865	12	4
B2GUZ5	Capza2	786498	F-actin-capping protein subunit alpha-2	32.9	5.85	structural constituent of cytoskeleton;actin binding	cellular process;cellular component morphogenesis;cellular component organization	actin cytoskeleton;intracellular	non-motor actin binding protein		2.42348e+07	1.99249	3	3.07598e+07	0.0874255	2	71.34	0.1503	1	2
P02600	Myl2	772330	Myosin regulatory light chain 2, ventricular/cardiac muscle isoform	18.9	4.93	structural constituent of cytoskeleton;calcium ion binding;calmodulin binding	muscle contraction;mesoderm development;muscle organ development	actin cytoskeleton;intracellular	actin family cytoskeletal protein;calmodulin		2.2852e+07	0.64777	3	3.46454e+07	1.21273	3	111.41	0.6084	3	9
D4ACV3	Hmgb2	814188	High mobility group protein B2	24.1	7.39	sequence-specific DNA binding transcription factor activity;sequence-specific DNA binding transcription factor activity;chromatin binding;receptor binding	transcription from RNA polymerase II promoter;cell communication;regulation of transcription from RNA polymerase II promoter;chromatin organization		HMG box transcription factor;signaling molecule;chromatin/chromatin-binding protein		2.23611e+07	0.479422	3	4.11678e+07	0.606081	3	138.85	0.4571	5	2
D4A6E3	LOC100911856		Protein LOC100911856	24	6.6	sequence-specific DNA binding transcription factor activity;sequence-specific DNA binding transcription factor activity;chromatin binding;receptor binding	transcription from RNA polymerase II promoter;cell communication;regulation of transcription from RNA polymerase II promoter;chromatin organization		HMG box transcription factor;signaling molecule;chromatin/chromatin-binding protein		2.23611e+07	0.475872	3	5.81281e+07	0.403309	3	79.19	0.4115	4	1
P27139	Calm1	776019	Calmodulin	16.8	4.22	calcium ion binding;calmodulin binding	cellular component movement;cell cycle;cell communication		calmodulin	Heterotrimeric G-protein signaling pathway-rod outer segment phototransduction->Calmodulin;;B cell activation->Calmodulin;;T cell activation->Calmodulin;;;;	2.15115e+07	0.474755	3	2.37099e+07	3.18376	3	188.64	0.8255	3	6
Q68FR6	Eef2	793126	Elongation factor 2	95.2	6.83	GTPase activity;translation initiation factor activity;translation elongation factor activity;translation initiation factor activity;translation elongation factor activity;protein binding;translation initiation factor activity;translation elongation factor activity	translation;regulation of translation		translation elongation factor;translation initiation factor;hydrolase;G-protein		1.99798e+07	1.1485	3	2.50311e+07	1.82639	3	54.71	0.2354	2	15
P55260	Anxa5	818455	Annexin A5	35.7	5.05		fatty acid metabolic process			Gonadotropin releasing hormone receptor pathway->Annexin A5;;Gonadotropin releasing hormone receptor pathway->Annexin A5;;Gonadotropin releasing hormone receptor pathway->Annexin A5;;;;	1.98859e+07	0.0228081	3	1.67101e+07	0.974452	3	163.44	0.4389	2	12
P10760	Ahcy	796657	Adenosylhomocysteinase	47.5	6.54	hydrolase activity	purine nucleobase metabolic process		hydrolase		1.96632e+07	0.342189	3	1.48383e+07	0.414878	2	54.37	0.2292	1	9
Q4QQV6	Lta4h	784723	Leukotriene A-4 hydrolase	69	6.2	metallopeptidase activity	fatty acid biosynthetic process;proteolysis		metalloprotease;metalloprotease		1.94288e+07	1.92134	3	7.37221e+07	0.210125	2	119.22	0.3666	3	18
Q6P6G4	C1qb	803323	Complement C1q subcomponent subunit B	26.6	8.82	extracellular matrix structural constituent	complement activation;cellular process;cell adhesion;mesoderm development;cellular component morphogenesis;skeletal system development;response to stimulus;cellular component organization	extracellular region;extracellular matrix	extracellular matrix structural protein;complement component		1.92234e+07	0.447522	3	9.08373e+06		1	42.08	0.1107	2	2
Q8K597	Psap	823216	Sulfated glycoprotein 1	61.1	5.25						1.92134e+07	0.403455	3	7.67109e+07	0.341538	3	110.07	0.1552	2	7
Q05962	Slc25a5	775407	ADP/ATP translocase 2	32.9	9.73	amino acid transmembrane transporter activity;transmembrane transporter activity;calcium ion binding;calmodulin binding	phosphate-containing compound metabolic process;nucleobase-containing compound metabolic process;lipid metabolic process;cation transport;phosphate ion transport;lipid transport;nucleobase-containing compound transport	mitochondrial inner membrane;mitochondrion;cytoplasm	amino acid transporter;mitochondrial carrier protein;transfer/carrier protein;calmodulin		1.91455e+07	0.575109	3	2.29094e+07	1.21611	3	107.02	0.2349	4	2
Q6MG90	C4bpa	807898	C4b-binding protein alpha chain	62.2	7.21	serine-type peptidase activity;metallopeptidase activity;receptor activity;lipid transporter activity	immune system process;proteolysis;cell communication;cell-cell adhesion;response to external stimulus;lipid transport		apolipoprotein;receptor;metalloprotease;serine protease;metalloprotease;serine protease;complement component;cell adhesion molecule		1.82492e+07	0.719065	3	4.26776e+07	0.0245825	2	63.53	0.181	4	9
P10959	Cfh	813860	Protein Cfh	139.9	6.87	serine-type peptidase activity;metallopeptidase activity;receptor activity;lipid transporter activity	complement activation;proteolysis;cell communication;cell-cell adhesion;blood coagulation;lipid transport		apolipoprotein;receptor;metalloprotease;serine protease;metalloprotease;serine protease;complement component;cell adhesion molecule		1.81821e+07	10.8453	3	5.26536e+07	0.0536538	2	329.12	0.419	2	32
P02651	Apoc2	826031	Apolipoprotein C-II (Predicted)	10.7	4.61	lipase activity;lipid transporter activity;transmembrane transporter activity	lipid metabolic process;lipid transport		transporter;apolipoprotein;lipase		1.7772e+07	1.45407	3	3.5037e+07	1.21358	3	64.4	0.4433	1	5
Q4V8I9	Uqcrc1	784309	Cytochrome b-c1 complex subunit 1, mitochondrial	52.8	5.88	oxidoreductase activity;metallopeptidase activity;hydrolase activity, acting on ester bonds	respiratory electron transport chain;proteolysis		metalloprotease;reductase;esterase;metalloprotease		1.74729e+07	0.859595	3	8.98303e+06	0.751431	2	33.24	0.1188	1	4
P14668	Anxa6	812139	Annexin A6	75.7	5.57		fatty acid metabolic process				1.72172e+07	0.64378	3	5.4701e+07	0.198857	3	129.69	0.2392	2	12
D4A4D5	LOC498972		Protein LOC498972	61	5.85		intracellular protein transport		membrane traffic protein		1.70188e+07	1.97309	3	1.84368e+07	0.348405	3	42.03	0.073	7	2
D3ZKU5	Rhoa	814431	Transforming protein RhoA	21.8	6.1	GTPase activity;protein binding	metabolic process;cell communication;intracellular protein transport;receptor-mediated endocytosis		small GTPase	Angiogenesis->Rho guanosine triphosphatase;;Angiotensin II-stimulated signaling through G proteins and beta-arrestin->RhoA GTPase;;Heterotrimeric G-protein signaling pathway-Gq alpha and Go alpha mediated pathway->Ras homolog gene family member A;;Inflammation mediated by chemokine and cytokine signaling pathway->Rho;;Axon guidance mediated by semaphorins->Ras homologue gene family, member A;;Ras…	1.66345e+07	0.292025	3	2.38783e+07	0.266785	2	68.95	0.4093	4	8
P54921	Napsa	784386	Napsin	45.6	8.84	aspartic-type endopeptidase activity	proteolysis		aspartic protease;aspartic protease		1.54934e+07	3.40789	3	3.23996e+07	0.132493	2	66.2	0.2548	1	6
Q5I0D1	Glrx	824734	Glutaredoxin-1	11.9	8.62						1.54814e+07	0.65034	3	3.23776e+07	0.427196	3	147.04	0.8318	1	7
Q5RKJ9	Rab11b	810446	Ras-related protein Rab-11B	24.5	5.94					PDGF signaling pathway->Ras;;	1.50926e+07	0.653479	3	1.04759e+07	0.412827	2	75.27	0.2798	3	6
Q52KS1	Pfn1	772395	Profilin-1	14.9	8.28					Cytoskeletal regulation by Rho GTPase->Profilin;;	1.48892e+07	0.845788	3	4.15896e+08	0.519669	3	325.64	0.6929	1	10
Q9QX80	Hnrnpd	799658	Isoform 4 of Heterogeneous nuclear ribonucleoprotein D0	30.5	8.41	catalytic activity;structural constituent of ribosome;poly(A) RNA binding	DNA replication;RNA splicing, via transesterification reactions;mRNA splicing, via spliceosome;mRNA polyadenylation;RNA splicing, via transesterification reactions;rRNA metabolic process;protein metabolic process;cell cycle;neurological system process;ectoderm development;nervous system development	ribonucleoprotein complex	mRNA polyadenylation factor;mRNA splicing factor;ribonucleoprotein;ribosomal protein		1.47132e+07	0.772176	3	4.97074e+07	0.235845	2	80.49	0.0772	10	2
P68101	Eif4a1	778310	Eukaryotic translation initiation factor 4A1	46.1	5.48	RNA helicase activity;translation initiation factor activity;translation initiation factor activity;translation initiation factor activity	nucleobase-containing compound metabolic process;translation;regulation of translation		RNA helicase;translation initiation factor;helicase		1.44946e+07	0.297779	3	5.40222e+07	0.483703	2	75.1	0.2044	3	5
F1M7T8	Myom2	780355	Myomesin 2	164.6	5.88	protein kinase activity;structural constituent of cytoskeleton;protein binding;small GTPase regulator activity;guanyl-nucleotide exchange factor activity	protein phosphorylation;cell communication;cell adhesion;muscle contraction;mesoderm development;muscle organ development;intracellular protein transport;phagocytosis;regulation of catalytic activity	intracellular	non-receptor serine/threonine protein kinase;non-receptor serine/threonine protein kinase;guanyl-nucleotide exchange factor;actin family cytoskeletal protein;cell adhesion molecule		1.38568e+07	1.17041	3	2.31663e+07	0.162173	2	242.19	0.1414	1	18
Q9WVB1	Rab7a	796982	Ras-related protein Rab-7a	23.5	6.7						1.38516e+07	0.635738	3	1.88504e+07	0.25793	2	108.23	0.4155	1	7
P81155	Vdac3	795339	Voltage-dependent anion-selective channel protein 3	30.8	8.7	voltage-gated ion channel activity;anion channel activity	anion transport		anion channel;voltage-gated ion channel		1.35848e+07	1.16927	3	1.41156e+07	0.491823	3	53.81	0.106	2	1
Q6MG61	Cltc	783500	Clathrin heavy chain 1	191.4	5.69		synaptic transmission;neurotransmitter secretion;intracellular protein transport;receptor-mediated endocytosis	vesicle coat;cytoplasm	vesicle coat protein	Heterotrimeric G-protein signaling pathway-Gq alpha and Go alpha mediated pathway->Clathrin;;Heterotrimeric G-protein signaling pathway-Gi alpha and Gs alpha mediated pathway->Clathrin;;;	1.34804e+07	0.605926	3	5.59789e+07	0.587529	3	187.47	0.203	2	21
Q6AYC4	Capza1	799685	F-actin-capping protein subunit alpha-1	32.9	5.69	structural constituent of cytoskeleton;actin binding	cellular process;cellular component morphogenesis;cellular component organization	actin cytoskeleton;intracellular	non-motor actin binding protein		1.34097e+07	3.11424	3	3.68163e+07	0.356384	2	70.37	0.2692	1	5
E9PU28	Iqgap1	817307	IQ motif containing GTPase activating protein 1 (Predicted), isoform CRA_b	188.7	6.43	catalytic activity;protein binding;small GTPase regulator activity	metabolic process;cell cycle;cell communication;regulation of catalytic activity		G-protein modulator		1.3105e+07	2.39104	3	4.48711e+07	0.284524	3	353.31	0.207	3	26
F1LM30			Uncharacterized protein	34.5	9.55						1.28167e+07	0.922371	3	1.61611e+07	1.07276	2	143.61	0.2351	1	5
D4A6A2	Hnrnpab	806344	CArG-binding factor A	30.8	7.91	catalytic activity;structural constituent of ribosome;poly(A) RNA binding	DNA replication;RNA splicing, via transesterification reactions;mRNA splicing, via spliceosome;mRNA polyadenylation;RNA splicing, via transesterification reactions;rRNA metabolic process;protein metabolic process;cell cycle;neurological system process;ectoderm development;nervous system development	ribonucleoprotein complex	mRNA polyadenylation factor;mRNA splicing factor;ribonucleoprotein;ribosomal protein		1.27548e+07	1.65434	3	1.64466e+07	0.284147	2	74.52	0.2526	2	4
M0R5V7	Mybpc1	789074	Myosin-binding protein C, slow-type	130.4	5.85	protein kinase activity;structural constituent of cytoskeleton;protein binding;small GTPase regulator activity;guanyl-nucleotide exchange factor activity	protein phosphorylation;cell communication;cell adhesion;muscle contraction;mesoderm development;muscle organ development;regulation of catalytic activity	intracellular	non-receptor serine/threonine protein kinase;non-receptor serine/threonine protein kinase;guanyl-nucleotide exchange factor;actin family cytoskeletal protein;cell adhesion molecule		1.26265e+07	1.13224	3	3.80525e+07	9.14331	3	376.34	0.1988	2	19
D3ZYH8	Mpst	811637	3-mercaptopyruvate sulfurtransferase	32.9	6.32	transferase activity	sulfur compound metabolic process;response to toxic substance;anion transport		transferase;transfer/carrier protein		1.26142e+07	0.912493	3	1.97759e+07		1	45.57	0.3704	1	8
D4A1R8	Cpne3	782299	Copine 3 protein	59.6	5.68		intracellular protein transport		membrane traffic protein		1.25986e+07	8.46693	3	4.12807e+07	0.502101	3	42.03	0.1032	7	3
B2GV73	Arpc4	789761	Actin related protein 2/3 complex, subunit 4 (Predicted), isoform CRA_a	19.7	8.43	structural constituent of cytoskeleton	cellular component movement;cellular component organization	actin cytoskeleton;intracellular	actin family cytoskeletal protein	Inflammation mediated by chemokine and cytokine signaling pathway->Actin related protein 2/3 complex;;Cytoskeletal regulation by Rho GTPase->Actin related protein 2/3 complex;;;	1.23025e+07	0.963406	3	2.15972e+07	0.451659	2	63.14	0.256	1	6
P19945	Rplp1	794792	60S acidic ribosomal protein P1	11.5	4.32	structural constituent of ribosome;nucleic acid binding	translation		ribosomal protein		1.16948e+07	1.7792	3	3.95237e+07	1.09103	3	158.63	0.5175	1	2
P04797	Gbas	780377	Glioblastoma amplified sequence	32.9	9.36						1.15407e+07	1.11672	3	3.21576e+06		1	30.91	0.121	2	4
Q9ESH6	Gm2a	797565	GM2 ganglioside activator	21.5	6.52		protein lipidation		transfer/carrier protein		1.12975e+07	0.486616	3	8.49551e+07	0.586446	2	54.68	0.201	1	3
P20759			Uncharacterized protein	106.5	8.1						1.12197e+07	16.4205	3	4.86636e+07	0.337081	3	103.87	0.2284	1	14
P62828	Ranbp1	810677	Protein Ranbp1	23.6	5.22	catalytic activity;protein binding;small GTPase regulator activity	metabolic process;protein targeting;nuclear transport;regulation of catalytic activity		G-protein modulator		1.11252e+07	0.722951	3	2.78604e+07		1	40.72	0.1724	1	3
P09605	Clic1	804142	Chloride intracellular channel protein 1	27	5.17	oxidoreductase activity;transferase activity;racemase and epimerase activity;structural constituent of cytoskeleton;anion channel activity;translation elongation factor activity;translation elongation factor activity;receptor binding;translation elongation factor activity	immune system process;translation;cell communication;response to toxic substance;anion transport;regulation of translation	cytoskeleton;intracellular	anion channel;transferase;signaling molecule;reductase;translation elongation factor;epimerase/racemase;cytoskeletal protein		1.10247e+07	0.669104	3	1.87559e+07	1.049	3	107.75	0.5726	1	11
P11240	Cox6b1	777368	Cytochrome c oxidase subunit 6B1	10.1	8.72						1.0978e+07	1.9978	3	3.5303e+07		1	46.29	0.407	1	3
P63039	Hspe1	791792	10 kDa heat shock protein, mitochondrial	10.9	8.92		protein metabolic process		chaperonin		1.02989e+07	0.399984	3	1.41292e+07	0.216249	3	62.97	0.451	2	4
P02764	Ostf1	793667	Osteoclast-stimulating factor 1	23.7	5.68						1.02905e+07	0.551259	3	1.48619e+07	0.603523	3	60.13	0.2477	1	4
P13832	Rpl11	810885	60S ribosomal protein L11	20.2	9.6	structural constituent of ribosome;nucleic acid binding	translation		ribosomal protein		1.02881e+07	1.09135	3	1.46079e+07	0.0969469	2	80.29	0.2584	1	4
P62836	Rap1b	780649	Ras-related protein Rap-1b	20.8	5.78	GTPase activity;protein binding	metabolic process;synaptic transmission;cell adhesion;neurological system process;intracellular protein transport;receptor-mediated endocytosis		small GTPase	Heterotrimeric G-protein signaling pathway-Gq alpha and Go alpha mediated pathway->Ras associated protein 1;;Gonadotropin releasing hormone receptor pathway->Rap1b;;Heterotrimeric G-protein signaling pathway-Gi alpha and Gs alpha mediated pathway->Ras associated protein 1;;Integrin signalling pathway->Ras associated protein 1;;Gonadotropin releasing hormone receptor pathway->Rap1b;;Gonadotropin r…	9.38856e+06	5.96324	3	2.18119e+07	0.155083	2	86.44	0.3424	1	2
Q64119	Myl9	825519	Myl9 protein	19.8	4.92	structural constituent of cytoskeleton;calcium ion binding;calmodulin binding	muscle contraction;mesoderm development;muscle organ development	actin cytoskeleton;intracellular	actin family cytoskeletal protein;calmodulin		9.02237e+06	2.74046	3	1.06928e+07	0.720194	2	87.1	0.2849	2	1
F1LNN1	Psmb4	801384	Proteasome subunit beta type	29.2	5.9	peptidase activity	proteolysis		protease;protease	Parkinson disease->20S proteasome;;	8.84317e+06	0.737802	3	6.70062e+06	0.196527	2	55.36	0.3068	2	6
D4A6S5	Apcs	827029	Serum amyloid P-component	26.2	5.69		immune response;response to stress		antibacterial response protein		8.5623e+06	1.18251	3	1.33911e+07	0.930967	2	87.92	0.2193	1	3
P11608	Mtco2		Cytochrome c oxidase subunit 2	25.9	4.73	oxidoreductase activity	respiratory electron transport chain;cellular process;intracellular protein transport		oxidoreductase		8.13363e+06	0.444391	3	1.01532e+07	0.760047	3	55.78	0.1454	2	4
Q9EQV9	Cpn2	803637	Protein Cpn2	62.6	6.33	receptor activity	immune system process;cell communication;cell-cell adhesion;visual perception;sensory perception	extracellular region;extracellular matrix	receptor;extracellular matrix protein		8.07239e+06	2.49601	3	2.38397e+07		1	59.23	0.0779	1	4
B5DF57	Esd	774808	S-formylglutathione hydrolase	31.3	6.9	hydrolase activity, acting on ester bonds	metabolic process		esterase		8.03342e+06	0.961773	3	1.11181e+07		1	37.66	0.2482	1	4
D3Z9Z0	Anp32a	779444	Acidic leucine-rich nuclear phosphoprotein 32 family member A	28.3	4.08	phosphatase activity;phosphatase activity;protein binding;phosphatase inhibitor activity;phosphatase regulator activity	metabolic process;regulation of catalytic activity		phosphatase inhibitor		7.82349e+06	0.613052	3	8.47778e+06	0.0589648	2	36.71	0.102	2	3
D3ZX18	Naca	796778	Protein Naca	220.1	9.32	sequence-specific DNA binding transcription factor activity;sequence-specific DNA binding transcription factor activity	nucleobase-containing compound metabolic process		basic helix-loop-helix transcription factor		7.67796e+06	0.501423	3	3.63305e+06		1	31.76	0.0347	2	5
P40307	Psmb3	789403	Proteasome subunit beta type	23	6.55	peptidase activity	proteolysis		protease;protease	Parkinson disease->20S proteasome;;	7.55247e+06	2.09729	3	4.81463e+06		1	42.35	0.2683	3	4
Q5I0M1	Aprt	808179	Adenine phosphoribosyltransferase	19.5	6.57					Adenine and hypoxanthine salvage pathway->Adenine phosphoribosyl transferase;;	7.38763e+06	0.738613	3	1.37345e+07	0.210367	2	62.61	0.3556	1	5
Q4KLF8	Atic	816209	Bifunctional purine biosynthesis protein PURH	64.2	7.14	methyltransferase activity;hydrolase activity	purine nucleobase metabolic process		methyltransferase;hydrolase	De novo purine biosynthesis->5-aminoimidazole-4-carboxamide ribonucleotide formyltransferase;;De novo purine biosynthesis->IMP cyclohydrolase;;;	7.34866e+06	3.89841	3	4.83948e+07	0.827242	2	74.59	0.3666	1	12
Q68FY0	Uqcrc2	788119	Cytochrome b-c1 complex subunit 2, mitochondrial	48.4	9.14	oxidoreductase activity;metallopeptidase activity;hydrolase activity, acting on ester bonds	respiratory electron transport chain;proteolysis		metalloprotease;reductase;esterase;metalloprotease		7.19834e+06	1.34778	3	1.13357e+07	0.848165	3	63.65	0.1018	1	3
D4A3K5	Hist1h1b	799393	Histone H1.5	22.6	10.96	DNA binding	nucleobase-containing compound metabolic process;cellular process;chromatin organization		histone		7.05817e+06	0.514213	3	1.76093e+07	1.32051	3	94.74	0.3649	1	7
F7F4S8	Itih1	787680	Inter-alpha trypsin inhibitor, heavy chain 1 (Predicted), isoform CRA_a	100.5	6.86	peptidase activity;protein binding;serine-type endopeptidase inhibitor activity	proteolysis;regulation of catalytic activity		serine protease inhibitor		6.9252e+06	12.7462	3	4.37933e+07		1	212.34	0.2334	1	15
F1M5V2	Glo1	812523	Lactoylglutathione lyase	20.8	5.31						6.39667e+06	1.10346	3	3.80258e+06	0.490648	2	60.33	0.288	1	5
P19944	Rps3	816191	40S ribosomal protein S3	26.7	9.66	structural constituent of ribosome;nucleic acid binding	translation		ribosomal protein		6.13781e+06	0.550963	3	3.28977e+07		1	55.08	0.2963	2	6
P50399	Glipr2	776310	Protein Glipr2	17.1	9.5		spermatogenesis;fertilization;immune system process		defense/immunity protein		6.02924e+06	0.289028	3	1.73678e+07	0.471106	3	96.17	0.1948	1	3
F1LN88	Aldh3b1	800258	Aldehyde dehydrogenase family 3 member B1	52.1	7.08	oxidoreductase activity	nucleobase-containing compound metabolic process;cellular amino acid metabolic process		dehydrogenase		5.41964e+06	5.59235	3	1.50326e+07	0.101056	2	62.23	0.047	3	2
Q9JJ54-4	Hnrnpf	813541	Heterogeneous nuclear ribonucleoprotein F	45.7	5.49	structural constituent of ribosome;nucleic acid binding	mRNA splicing, via spliceosome		ribosomal protein		5.05539e+06	0.681969	3	1.96537e+07	0.288887	3	115.14	0.1349	2	1
G3V7Q7	Itga2b	811347	Protein Itga2b	112.6	5.92		cellular process;cell adhesion		cell adhesion molecule	Integrin signalling pathway->Integrin alpha;;Blood coagulation->Glycoprotein IIb;;;	4.63851e+06	1.26248	3			0	44.84	0.0309	2	3
P62909	Rps4x	791681	40S ribosomal protein S4, X isoform	29.6	10.15	structural constituent of ribosome;nucleic acid binding	translation		ribosomal protein		2.875e+06	1.59074	3	7.6069e+06		1	54.67	0.1103	2	2
P52296	Kras	813763	Isoform 2B of GTPase KRas	21.5	8.12	GTPase activity;protein binding	metabolic process;synaptic transmission;cell adhesion;neurological system process;intracellular protein transport;receptor-mediated endocytosis		small GTPase	Inflammation mediated by chemokine and cytokine signaling pathway->Rat Sarcoma GTP-binding protein;;PI3 kinase pathway->Ras-GDP;;Angiogenesis->Ras;;VEGF signaling pathway->Ras;;Integrin signalling pathway->Ras;;FGF signaling pathway->Ras;;Ras Pathway->Ras;;EGF receptor signaling pathway->Ras;;TGF-beta signaling pathway->Ras-GTP;;TGF-beta signaling pathway->Ras-GDP;;PDGF signaling pathway->Ras;;p5…	2.45679e+06	0.72122	3	1.92568e+06	0.485706	2	53.39	0.2021	4	3
G3V6D3	Atp5d	821839	ATP synthase subunit delta, mitochondrial	17.6	5.24		purine nucleobase metabolic process				1.84577e+06	2.5787	3	2.15469e+07	0.484932	3	78.48	0.1131	2	2
Q6AYS2	Sgta	793276	Small glutamine-rich tetratricopeptide repeat-containing protein alpha	34.1	5.12		immune system process;protein folding;response to stress		chaperone		1.82993e+06	3.39099	3	7.31834e+06		1	49.03	0.172	1	4
Q6AYI1	Defa		Neutrophil antibiotic peptide NP-2	10.3	7.65						1.07209e+06	0.593374	3	610069	1.10997	3	38.41	0.1064	2	2
P38983	Ryr1	778449	Ryanodine receptor 1	565.1	5.3	receptor activity;ligand-gated ion channel activity	immune system process;cellular component movement;neuromuscular synaptic transmission;muscle contraction;neurotransmitter secretion;response to stress;cation transport		ligand-gated ion channel;ligand-gated ion channel	Beta2 adrenergic receptor signaling pathway->ER-type Ca2+ channel;;Beta1 adrenergic receptor signaling pathway->ER-type Ca2+ channel;;;	4.93546e+08	0.0233396	2	2.25835e+08	1.32566	2	38.73	0.0056	5	1
Q9EPH1	A1bg	786104	Alpha-1B-glycoprotein	56.4	7.28	receptor activity	natural killer cell activation;cell-cell signaling;response to stimulus		immunoglobulin receptor superfamily;immunoglobulin receptor superfamily		3.48449e+08	1.40331	2	1.49485e+09		1	161.69	0.3918	2	15
B1WC34	Prpf4b	811181	Serine/threonine-protein kinase PRP4 homolog	116.9	10.23	non-membrane spanning protein tyrosine kinase activity	glycogen metabolic process;protein phosphorylation;mitosis;cell communication		non-receptor serine/threonine protein kinase;non-receptor tyrosine protein kinase;non-receptor serine/threonine protein kinase;non-receptor tyrosine protein kinase		1.33455e+08	0.423474	2	4.40774e+07		1	38.21	0.0248	2	1
P08934	Kpnb1	798630	Importin subunit beta-1	97.1	4.77	transmembrane transporter activity	protein targeting;nuclear transport		transporter;transfer/carrier protein		1.25585e+08	1.14919	2	1.36164e+07	0.290014	2	97.66	0.088	2	5
F1M0Q4	LOC684533		Protein Myl6b	22.8	5.71						1.11514e+08	0.655954	2	4.26156e+08	0.973398	2	37.26	0.1449	1	1
Q6P6R2	Dsp	798372	Protein Dsp	332.2	6.83	structural constituent of cytoskeleton;actin binding	cellular component movement;cellular component morphogenesis;cellular component organization	actin cytoskeleton;intracellular	non-motor actin binding protein		9.84785e+07	1.39866	2	1.01092e+06		1	87.39	0.0177	1	3
F1LQT4	Cpne1	796736	Protein Cpne1	58.8	5.64						9.0479e+07	1.23239	2	4.48628e+07	0.470896	3	59.8	0.1735	1	7
P11884	Aldh2	776585	Aldehyde dehydrogenase, mitochondrial	56.5	7.33						8.85616e+07	1.30504	2	3.73036e+07	0.173408	2	158.68	0.2524	1	1
P11884	Aldh2	776585	Aldehyde dehydrogenase, mitochondrial	56.5	7.05	oxidoreductase activity	nucleobase-containing compound metabolic process;cellular amino acid metabolic process		dehydrogenase		8.80327e+07	1.32138	2	3.84666e+07	0.21092	2	158.68	0.2582	1	1
Q5XI32	Casq1	817605	Calsequestrin-1	46.4	4.12	calcium ion binding	cell communication		calsequestrin		8.31587e+07	0.77316	2	2.73007e+07		1	40.4	0.1429	1	3
Q5U1Y2	Ran	803287	GTP-binding nuclear protein Ran	24.4	7.49	GTPase activity;protein binding	nucleobase-containing compound metabolic process;cell cycle;cell communication;RNA localization;intracellular protein transport;nuclear transport		small GTPase		6.05894e+07	1.15592	2	2.53864e+07	0.928644	3	37.63	0.2269	3	5
Q9R1T3	Cybb	804536	Cytochrome b-245, beta polypeptide, isoform CRA_a	65.3	8.47	oxidoreductase activity	immune system process;respiratory electron transport chain		oxidase		5.87727e+07	1.05239	2	4.36903e+07	0.65693	2	51.28	0.107	1	4
P31044	Pfkl	786438	6-phosphofructokinase, liver type	85.3	7.4	carbohydrate kinase activity	glycolysis;glycolysis		carbohydrate kinase;carbohydrate kinase	Glycolysis->Phosphofructokinase-1;;	5.32522e+07	0.096901	2	1.44509e+07		1	42.5	0.0718	2	2
P07943	Akr1b1	782528	Aldose reductase	35.8	6.71	oxidoreductase activity;transporter activity	metabolic process;transport		reductase		5.27608e+07	0.0152006	2	1.21531e+07	0.696	2	54.39	0.1456	5	4
P12346	Thbs1	817654	Protein Thbs1 (Fragment)	75.9	4.68					p53 pathway->Thrombospondin-1;;	4.58431e+07	1.21046	2	2.80225e+07	0.889515	3	68.96	0.1821	1	11
O88807	Park7	801389	Protein DJ-1	20	6.77	sequence-specific DNA binding transcription factor activity;cysteine-type peptidase activity;sequence-specific DNA binding transcription factor activity;RNA binding	transcription from RNA polymerase II promoter;proteolysis;response to stress;regulation of transcription from RNA polymerase II promoter		transcription factor;cysteine protease;RNA binding protein;cysteine protease		4.53591e+07	0.327468	2	7.72239e+06	0.133279	2	34.94	0.5238	2	8
D3ZIP3	Epb42	810998	Erythrocyte protein band 4.2	76.5	7.23	transferase activity, transferring acyl groups	cellular protein modification process		acyltransferase		4.37374e+07	0.117063	2	1.66481e+07	0.31963	2	74.71	0.1814	1	7
P46462	Vdac1	798048	Voltage-dependent anion-selective channel protein 1	30.7	8.54	voltage-gated ion channel activity;anion channel activity	anion transport		anion channel;voltage-gated ion channel		4.01779e+07	0.651178	2	1.06892e+07	0.947144	2	104.26	0.1979	4	5
G3V8L3	Lmnb1	825203	Lamin-B1	66.6	5.16	structural constituent of cytoskeleton	cellular process;cellular component morphogenesis;cellular component organization	intermediate filament cytoskeleton;intracellular	structural protein;intermediate filament	FAS signaling pathway->Nuclear Lamin;;	3.98486e+07	0.491479	2	3.67987e+07	0.31138	3	104.2	0.1107	3	5
G3V7D0	Mmp9	819926	Matrix metallopeptidase 9	78.5	6.33	metallopeptidase activity	proteolysis	extracellular region;extracellular matrix	metalloprotease;metalloprotease;extracellular matrix protein	Alzheimer disease-presenilin pathway->Matrix metalloprotease;;Plasminogen activating cascade->pro-matrix metalloprotease 9;;;	3.9537e+07	0.650322	2	1.03244e+07		1	65.61	0.0833	2	4
Q68FP1-2	Gsr	827002	Glutathione reductase	44.8	7.11	oxidoreductase activity	respiratory electron transport chain;nitrogen compound metabolic process;ferredoxin metabolic process		dehydrogenase;oxidase;reductase		3.81654e+07	1.00885	2	2.96395e+07	0.181023	2	41.14	0.0951	2	3
Q5RKI0	Xdh	787628	RCG61833	146.2	7.25	oxidoreductase activity	respiratory electron transport chain;purine nucleobase metabolic process		dehydrogenase;oxidase	Purine metabolism->Xanthine Oxidase;;Adenine and hypoxanthine salvage pathway->Xanthine dehydrogenase;;;	3.71613e+07	0.903627	2	4.03577e+07	0.48805	2	142.58	0.1826	2	15
P00507	Gpd1	774188	Glycerol-3-phosphate dehydrogenase [NAD(+)], cytoplasmic	37.4	6.6	oxidoreductase activity	phospholipid metabolic process;phospholipid metabolic process		dehydrogenase		3.66867e+07	0.47968	2	8.1575e+06	0.415143	2	42.22	0.2865	1	7
P62161	Calr	788614	Calreticulin	48	4.49	calcium ion binding	protein folding		calcium-binding protein		3.50671e+07	0.609195	2	7.46783e+07	0.610706	2	43.55	0.1779	3	4
B0BNJ9	Tnnc1	809566	Cardiac troponin C	18.4	4.18	structural constituent of cytoskeleton;calcium ion binding;calmodulin binding	cell communication;muscle contraction;mesoderm development;muscle organ development	actin cytoskeleton;intracellular	actin family cytoskeletal protein;calmodulin		3.42052e+07	0.321116	2	2.89923e+07		1	44.04	0.1677	1	2
O70593	Sh3bgrl3	801798	Protein Sh3bgrl3	10.5	5.14						3.27744e+07	0.386462	2	4.90283e+07	0.621323	3	83.19	0.2043	1	2
D4ACB8	Cd14	778956	Monocyte differentiation antigen CD14	40	5.52					Toll receptor signaling pathway->CD14;;	3.22321e+07	1.12525	2	6.42486e+07	0.174767	2	201.56	0.2849	1	7
Q499P2	Lum	779124	Lumican	38.3	6.43	receptor activity	cellular process;cell adhesion;visual perception;sensory perception	extracellular region	receptor;extracellular matrix protein		3.12078e+07	0.613471	2	2.27358e+07	0.0309869	2	57.97	0.1686	1	5
Q6IRJ7	Aox3l1		Protein Aox3l1	147.9	7.09						2.85711e+07	1.36898	2	2.00214e+07		1	30.67	0.0141	2	1
B0BNA5	Cox5a	806108	Cytochrome c oxidase subunit 5A, mitochondrial	16.1	6.54	oxidoreductase activity	oxidative phosphorylation;respiratory electron transport chain		oxidase		2.79339e+07	1.27885	2	1.6422e+07	1.07248	3	91.18	0.3425	1	6
G3V9Q7	Ctsz	805355	Cathepsin Z	34.2	7.15	cysteine-type peptidase activity	proteolysis		cysteine protease;cysteine protease		2.59087e+07	0.780111	2	2.15607e+07	0.205989	2	106.42	0.2222	1	5
Q4V8E2	Psmd2	793113	26S proteasome non-ATPase regulatory subunit 2	100.1	5.2	catalytic activity;protein binding;enzyme regulator activity	proteolysis;cell cycle;regulation of catalytic activity		enzyme modulator	Ubiquitin proteasome pathway->26S proteasome;;	2.48863e+07	0.206196	2	1.78319e+07	1.32768	3	33.73	0.0396	1	2
Q63081	Pebp1	777568	Phosphatidylethanolamine-binding protein 1	20.8	5.8					FGF signaling pathway->Raf-1 kinase inhibitor protein;;EGF receptor signaling pathway->Raf-1 kinase inhibitor protein;;;	2.45226e+07	0.279916	2	8.75595e+06	0.445938	2	71.05	0.4064	1	6
Q5FVC2	Arpc1b	775273	Actin-related protein 2/3 complex subunit 1B	41	8.35	structural constituent of cytoskeleton	cellular process;cellular component morphogenesis;cellular component organization	actin cytoskeleton;intracellular	actin family cytoskeletal protein	Inflammation mediated by chemokine and cytokine signaling pathway->Actin related protein 2/3 complex;;Huntington disease->Actin related protein 2/3 complex;;Integrin signalling pathway->Actin related protein 2/3 complex;;Cytoskeletal regulation by Rho GTPase->Actin related protein 2/3 complex;;;;;	2.44314e+07	1.18833	2	1.30024e+07	0.0303028	2	82.4	0.1882	1	5
E9PST1	RGD1560687		Protein RGD1560687	20.7	6.65		cation transport		storage protein		2.42223e+07	0.802493	2	4.47846e+07	0.683514	2	183.01	0.4481	10	6
P0CG51	Ube2n	817762	Ubiquitin-conjugating enzyme E2 N	17.1	6.57		apoptotic process;mitosis;meiosis;chromosome segregation;dorsal/ventral axis specification;dorsal/ventral axis specification;embryo development;apoptotic process;negative regulation of apoptotic process			Ubiquitin proteasome pathway->Ubiquitin-conjugating enzyme E2;;Toll receptor signaling pathway->Ubc13;;;	2.33088e+07	1.13706	2	2.15521e+07	0.842834	2	47.55	0.2697	3	4
F1M1M6	Fam49b	804611	Fam49b protein	36.8	6.06						2.1996e+07	0.177527	2	1.55813e+07	0.868398	2	127.39	0.4228	2	11
P14408-2	Fhl1	823919	Four and a half LIM domains protein 1	31.9	8.37	sequence-specific DNA binding transcription factor activity;structural constituent of cytoskeleton;sequence-specific DNA binding transcription factor activity;RNA binding	gamete generation;immune system process;apoptotic process;transcription from RNA polymerase II promoter;cellular component movement;ectoderm development;mesoderm development;cellular component morphogenesis;embryo development;apoptotic process;nervous system development;muscle organ development;cellular defense response;regulation of transcription from RNA polymerase II promoter;negative regulati…	actin cytoskeleton;intracellular	homeobox transcription factor;zinc finger transcription factor;structural protein;RNA binding protein;actin family cytoskeletal protein		2.08584e+07	0.298314	2	9.18978e+06	0.272997	3	59.64	0.2571	3	5
P50116	Sar1b	824736	GTP-binding protein SAR1b	22.4	6.11	GTPase activity;protein binding	metabolic process;cell communication;intracellular protein transport;vesicle-mediated transport		small GTPase		2.02934e+07	0.882822	2	5.10306e+06	0.155419	2	33.13	0.2525	2	3
P27274	Cdc42	790551	Cell division control protein 42 homolog	21.2	6.55	GTPase activity;protein binding	metabolic process;cell communication;intracellular protein transport;receptor-mediated endocytosis		small GTPase	T cell activation->Cell division cycle 42;;Integrin signalling pathway->Cell division cycle 42;;Ras Pathway->Cell division cycle 42;;Axon guidance mediated by Slit/Robo->Cell division cycle 42;;p38 MAPK pathway->cell division cycle 42;;Inflammation mediated by chemokine and cytokine signaling pathway->Cell division cycle 42;;Cytoskeletal regulation by Rho GTPase->Cell division cycle 42;;Gonadotro…	1.97604e+07	0.751662	2	3.13924e+07	0.0358776	2	39.76	0.2042	4	3
Q91ZN1	Coro7	783420	Coronin-7 (Fragment)	48.9	5.67				non-motor actin binding protein		1.94075e+07	1.28115	2	1.03531e+07		1	48.93	0.0519	2	2
Q01177	Pnkp	794431	Polynucleotide kinase 3'-phosphatase	57.2	8.57	nucleotide kinase activity;nucleotide phosphatase activity;nucleotide phosphatase activity	DNA repair		nucleotide kinase;nucleotide phosphatase;nucleotide kinase;nucleotide phosphatase		1.93226e+07	0.999874	2	9.29786e+06	0.375417	2	80.31	0.1858	1	7
B1WC67	Slc25a4	820480	ADP/ATP translocase 1	33	9.79	amino acid transmembrane transporter activity;transmembrane transporter activity;calcium ion binding;calmodulin binding	phosphate-containing compound metabolic process;nucleobase-containing compound metabolic process;lipid metabolic process;cation transport;phosphate ion transport;lipid transport;nucleobase-containing compound transport	mitochondrial inner membrane;mitochondrion;cytoplasm	amino acid transporter;mitochondrial carrier protein;transfer/carrier protein;calmodulin		1.89392e+07	0.0154053	2	5.68652e+06	1.91944	3	100.72	0.2383	4	2
P48199	Cryab	797564	Alpha-crystallin B chain	20.1	7.33	structural molecule activity	immune system process;protein folding;muscle contraction;visual perception;sensory perception;response to stress		structural protein;chaperone		1.85261e+07	0.598477	2	4.21657e+07	0.513151	3	92.89	0.5771	1	10
F1LSQ6	Psmb1	782800	Proteasome subunit beta type-1	26.5	7.36	peptidase activity	proteolysis		protease;protease	Parkinson disease->20S proteasome;;	1.81549e+07	0.759377	2	5.24286e+06	0.383036	2	62.39	0.2292	2	3
Q68FR9	Eef1g	781923	Elongation factor 1-gamma	50	6.74	oxidoreductase activity;transferase activity;racemase and epimerase activity;structural constituent of cytoskeleton;translation elongation factor activity;translation elongation factor activity;receptor binding;translation elongation factor activity	immune system process;translation;cell communication;response to toxic substance;regulation of translation	cytoskeleton;intracellular	transferase;signaling molecule;reductase;translation elongation factor;epimerase/racemase;cytoskeletal protein		1.78994e+07	0.790598	2	2.89735e+07	0.310532	2	101.97	0.1373	1	4
Q8CG45	Akr7a2	825628	Aflatoxin B1 aldehyde reductase member 2	40.6	8.1	oxidoreductase activity;transporter activity	metabolic process;transport		reductase		1.67069e+07	0.4302	2	9.98125e+06		1	32.89	0.139	1	3
P26772	Ifit3	805937	Interferon-induced protein with tetratricopeptide repeats 3	48	5.57						1.66103e+07	0.48329	2	5.20229e+07	0.774844	2	72.1	0.3236	1	10
F1LPY9	Lbr	806856	Lamin-B receptor	70.7	9.57						1.64603e+07	0.0983785	2	7.83609e+06	0.182431	2	102.82	0.0726	1	2
D3ZPR0	Cst3	799072	Cystatin-C	15.4	9.22	cysteine-type peptidase activity;protein binding;cysteine-type endopeptidase inhibitor activity	proteolysis;regulation of catalytic activity		cysteine protease inhibitor		1.61164e+07	0.271081	2	1.05298e+07	0.377125	3	105.92	0.2143	1	2
Q63910	LOC299567		Protein LOC299567	39.7	6.74	receptor binding	apoptotic process;carbohydrate metabolic process;apoptotic process		signaling molecule;defense/immunity protein		1.50529e+07	0.182995	2	7.62566e+06		1	30.8	0.1536	3	4
P10111	Ppib	784769	Peptidyl-prolyl cis-trans isomerase B	23.8	9.5	isomerase activity	immune system process;protein folding;intracellular protein transport;nuclear transport		isomerase		1.48923e+07	0.288109	2	8.9619e+06	0.791867	2	54.77	0.2778	1	6
G3V9T9	Ptprc	791890	Isoform 2 of Receptor-type tyrosine-protein phosphatase C	129.6	6.34	phosphoprotein phosphatase activity;phosphoprotein phosphatase activity;receptor activity	cellular protein modification process;cell communication	cytoplasm	receptor;protein phosphatase;protein phosphatase	T cell activation->CD45;;JAK/STAT signaling pathway->protein-tyrosine phosphatase;;B cell activation->CD45;;;;	1.48615e+07	1.10217	2	4.1756e+07	0.347618	2	122.04	0.0596	5	5
M0R757	LOC100360501		Protein LOC100360501	49.9	4.79	transcription cofactor activity;sequence-specific DNA binding transcription factor activity;sequence-specific DNA binding transcription factor activity;protein binding	antigen processing and presentation of peptide or polysaccharide antigen via MHC class II;nucleobase-containing compound metabolic process;cellular defense response		transcription cofactor;nucleic acid binding		1.48181e+07	0.143296	2	2.74857e+07	0.501807	2	79.26	0.1579	2	5
P04785	Pabpc1	788561	Polyadenylate-binding protein 1	70.7	9.5	sequence-specific DNA binding transcription factor activity;catalytic activity;DNA replication origin binding;single-stranded DNA binding;sequence-specific DNA binding transcription factor activity;poly(A) RNA binding	DNA replication;RNA splicing, via transesterification reactions;transcription from RNA polymerase II promoter;mRNA splicing, via spliceosome;mRNA polyadenylation;RNA splicing, via transesterification reactions;protein metabolic process;cell cycle;ectoderm development;nervous system development	ribonucleoprotein complex	transcription factor;DNA binding protein;mRNA polyadenylation factor;mRNA splicing factor;ribonucleoprotein		1.38573e+07	0.261526	2	1.9194e+07	0.239901	2	51.7	0.1368	6	6
P62632	Eef1d	813345	Elongation factor 1-delta	31.3	5.06	translation elongation factor activity;translation elongation factor activity;translation elongation factor activity	translation;regulation of translation		translation elongation factor		1.38489e+07	0.229327	2	1.3303e+07	0.483981	3	87.55	0.2989	2	6
Q794E4	Hnrnpk	803294	Heterogeneous nuclear ribonucleoprotein K	50.9	5.54	catalytic activity;mRNA binding;protein binding	RNA splicing, via transesterification reactions;transcription from RNA polymerase II promoter;mRNA splicing, via spliceosome;RNA splicing, via transesterification reactions;protein metabolic process;cellular process;intracellular protein transport;nuclear transport	ribonucleoprotein complex	mRNA splicing factor;ribonucleoprotein;enzyme modulator		1.38459e+07	1.10393	2	3.29055e+07	0.264359	3	140.31	0.2138	3	7
Q9EPH8	Padi4	777974	Protein-arginine deiminase type-4	74.4	7.5	hydrolase activity	cellular protein modification process		hydrolase		1.38302e+07	0.718562	2	6.60094e+06	0.735622	2	47.18	0.0886	1	4
Q7M767	Ugp2	805420	Protein Ugp2	57	7.61	nucleotidyltransferase activity	polysaccharide metabolic process		nucleotidyltransferase		1.35235e+07	0.142548	2	1.23242e+07		1	39.85	0.0846	1	4
F1M7S2	Ptpn6	776776	Protein tyrosine phosphatase, non-receptor type 6, isoform CRA_a	69.6	7.75	phosphoprotein phosphatase activity;phosphoprotein phosphatase activity	cellular protein modification process	cytoplasm	protein phosphatase;protein phosphatase	FGF signaling pathway->Src homology 2 domain-containing tyrosine phosphatase 2;;B cell activation->SHP-1;;Interferon-gamma signaling pathway->protein tyrosine phosphatase;;;;	1.32244e+07	1.1469	2	2.45427e+07	0.425854	3	37.71	0.1338	2	7
P06214	Alad	818050	Delta-aminolevulinic acid dehydratase	36	6.79	hydro-lyase activity	porphyrin-containing compound metabolic process		dehydratase	Heme biosynthesis->porphobilinogen synthase;;	1.29768e+07	0.163486	2	2.55719e+06		1	43.21	0.203	2	3
P19804	Nos2	809118	Nitric oxide synthase, inducible	130.5	7.28	oxidoreductase activity;guanylate cyclase activity	phosphate-containing compound metabolic process;nitrogen compound metabolic process;biosynthetic process;cyclic nucleotide metabolic process;cell communication;blood circulation;response to stress;response to biotic stimulus;regulation of nucleobase-containing compound metabolic process;regulation of phosphate metabolic process;regulation of catalytic activity	cytoplasm	reductase;calmodulin	PI3 kinase pathway->NOS;;	1.28424e+07	1.30774	2	9.64511e+06	1.62104	3	222.9	0.1526	6	8
M0R7B4	LOC686548		Protein LOC679748	12.6	7.9						1.2686e+07	0.767616	2	35435000	0.470915	3	43.8	0.1739	4	2
P24368	Ppp2cb	779885	Serine/threonine-protein phosphatase 2A catalytic subunit beta isoform	35.6	5.43	phosphoprotein phosphatase activity;phosphoprotein phosphatase activity;calcium ion binding	glycogen metabolic process;transcription from RNA polymerase II promoter;mRNA processing;protein phosphorylation;mitosis;cell communication;response to stress;regulation of carbohydrate metabolic process;regulation of nucleobase-containing compound metabolic process		protein phosphatase;protein phosphatase;calcium-binding protein	p53 pathway->Protein phosphatase 2A;;FGF signaling pathway->protein phosphatase 2A;;p53 pathway feedback loops 2->Protein phosphatase 2 catalytic subunit;;EGF receptor signaling pathway->protein phosphatase 2A;;p53 pathway by glucose deprivation->Protein phosphatase 2 catalytic subunit;;Wnt signaling pathway->Protein phosphatase 2A;;;;;;;	1.24296e+07	0.539885	2	4.36804e+06	0.358822	2	40.98	0.1294	2	3
Q08420	Spr	814565	Sepiapterin reductase	28.1	5.71						1.23796e+07	0.786631	2	1.1526e+07		1	120.64	0.3435	2	6
Q4FZY0	Eif2s1	815878	Eukaryotic translation initiation factor 2 subunit 1	36.1	5.08	translation initiation factor activity;translation initiation factor activity;translation initiation factor activity	translation;regulation of translation		translation initiation factor	Apoptosis signaling pathway->Translation initiation factor 2-alpha;;	1.23389e+07	0.292004	2	9.1248e+06	0.333216	2	56.72	0.0794	1	2
P25086	Impdh2	775514	Inosine-5'-monophosphate dehydrogenase 2	55.8	7.28	oxidoreductase activity	purine nucleobase metabolic process		dehydrogenase;reductase	De novo purine biosynthesis->IMP dehydrogenase;;	1.22813e+07	0.810967	2	1.95517e+07	0.743134	2	47.9	0.0953	1	4
Q4QQV0	Txn	799188	Thioredoxin	11.7	4.92	oxidoreductase activity	respiratory electron transport chain;sulfur compound metabolic process;cell cycle;cell communication;response to stress		oxidoreductase	Hypoxia response via HIF activation->thioredoxin;;Oxidative stress response->thioredoxin;;;	1.21517e+07	0.739324	2	4.34414e+07	1.03392	3	64.81	0.2095	1	2
Q8CGU6	Ndufv2	783089	NADH dehydrogenase [ubiquinone] flavoprotein 2, mitochondrial	27.4	6.68	oxidoreductase activity	oxidative phosphorylation;respiratory electron transport chain;phosphate-containing compound metabolic process;nitrogen compound metabolic process;biosynthetic process;nucleobase-containing compound metabolic process;cellular process;cation transport	mitochondrial inner membrane;protein complex;mitochondrion;cytoplasm	dehydrogenase;reductase	Parkinson disease->Complex I;;	1.21472e+07	0.579597	2	6.56213e+06		1	53.4	0.1371	1	3
P97541	Hspd1	824963	60 kDa heat shock protein, mitochondrial	60.9	6.18		protein folding		chaperonin		1.20477e+07	0.977707	2	2.58989e+07	0.156688	2	60.6	0.185	3	7
C0JPT7	Flnb	778146	Filamin, beta (Predicted)	275.1	5.73	structural constituent of cytoskeleton;actin binding	cellular component movement;cellular component morphogenesis;cellular component organization	actin cytoskeleton;intracellular	non-motor actin binding protein	Integrin signalling pathway->Filamin;;	1.17181e+07	0.86517	2	6.8059e+06	0.206496	2	52.14	0.0182	1	2
M0R9L0	Napa	783248	Alpha-soluble NSF attachment protein	33.2	5.45		intracellular protein transport		membrane traffic protein		1.05256e+07	0.130413	2	4.898e+06	0.440626	2	53.43	0.1559	1	4
O70509	Cd59	819117	CD59 glycoprotein	13.8	8.48	receptor binding	immune system process		membrane-bound signaling molecule		1.05049e+07	0.876186	2	1.43407e+06		1	40.74	0.2302	1	3
B2RZ27	Sirt2	815629	NAD-dependent protein deacetylase sirtuin-2	39.3	7.08	deacetylase activity;nucleic acid binding;chromatin binding	transcription from RNA polymerase II promoter;cellular process;regulation of transcription from RNA polymerase II promoter;chromatin organization		chromatin/chromatin-binding protein;deacetylase		1.04634e+07	0.601344	2	1.11802e+07		1	42.38	0.1343	1	3
P00406	Mtpn	802515	Myotrophin	12.9	5.52						1.03477e+07	0.374706	2	3.68867e+07	0.77011	3	45.6	0.2797	1	3
P07632	Sod2	806903	Superoxide dismutase [Mn], mitochondrial	24.7	8.81	oxidoreductase activity	metabolic process		oxidoreductase		1.02643e+07	1.12952	2	1.0496e+07	0.311518	2	85.85	0.1667	1	3
O35828	Cotl1	824957	Coactosin-like protein	15.9	5.4	structural constituent of cytoskeleton;actin binding	cellular process;cellular component organization	actin cytoskeleton;intracellular	non-motor actin binding protein		9.83321e+06	0.650558	2	9.08914e+07	0.470805	3	90.97	0.4085	1	9
P18420	Psma3	790104	Proteasome subunit alpha type-3	28.4	5.44	peptidase activity	proteolysis		protease;protease	Parkinson disease->20S proteasome;;	9.62377e+06	0.234929	2	1.70521e+07		1	44.97	0.1451	2	3
B0BNJ1	Srl	772891	Protein Srl	54.3	6.64	catalytic activity;calcium ion binding;protein binding;small GTPase regulator activity	metabolic process;cellular process;intracellular protein transport;endocytosis;regulation of catalytic activity		membrane traffic protein;G-protein modulator;calcium-binding protein		9.06337e+06	1.3091	2	1.30596e+07		1	43.1	0.1589	27	5
F1M0L7	Anxa4	786439	Annexin A4	35.8	5.44		fatty acid metabolic process				8.86201e+06	0.743193	2	1.0258e+07	0.435959	2	172.15	0.3009	2	7
P48037	Anxa7	798403	Annexin	50	6.18		fatty acid metabolic process				8.54639e+06	0.850287	2	1.79352e+06		1	44.58	0.1879	1	6
P52925	Hmox1	780741	Heme oxygenase 1	33	6.54	oxidoreductase activity	porphyrin-containing compound metabolic process		oxygenase		8.52458e+06	0.695157	2	1.42708e+07	2.45655	3	192.54	0.3633	1	10
B0K031	Rplp0	796227	60S acidic ribosomal protein P0	34.2	6.25	structural constituent of ribosome;nucleic acid binding	translation		ribosomal protein		8.33279e+06	0.0593123	2	1.13706e+07	0.565869	2	72.7	0.3218	3	7
D3ZN59	LOC100912024		Protein LOC100912024 (Fragment)	17.6	11.11	structural molecule activity	biosynthetic process;protein metabolic process;cellular process;cellular component biogenesis	ribosome;organelle;cytoplasm			8.28393e+06	0.962771	2	1.78825e+07	1.07366	3	98.68	0.3709	7	6
G3V8U9	Psmb5	784081	Proteasome subunit beta type	28.5	7.02	peptidase activity	proteolysis		protease;protease		7.4864e+06	0.67111	2	1.51118e+06		1	32.33	0.1673	2	4
D3ZWT8	Atp5i	797203	ATP synthase subunit e, mitochondrial	8.2	9.35	catalytic activity;proton-transporting ATP synthase activity, rotational mechanism	metabolic process;transport	proton-transporting ATP synthase complex;intracellular	ATP synthase		7.39965e+06	0.555326	2	1.75247e+07	0.14164	3	77.5	0.3239	1	2
D4A2G9	Rap1a	803992	Ras-related protein Rap-1A	21	6.67	GTPase activity;protein binding	metabolic process;synaptic transmission;cell adhesion;neurological system process;intracellular protein transport;receptor-mediated endocytosis		small GTPase	Heterotrimeric G-protein signaling pathway-Gq alpha and Go alpha mediated pathway->Ras associated protein 1;;Heterotrimeric G-protein signaling pathway-Gi alpha and Gs alpha mediated pathway->Ras associated protein 1;;Integrin signalling pathway->Ras associated protein 1;;;;	7.37754e+06	0.648358	2	1.68655e+07	0.0855184	2	70.54	0.2717	1	1
Q6P7Q4	Glod4	810486	Glyoxalase domain-containing protein 4	33.2	5.27						7.33891e+06	0.555565	2	6.16661e+06		1	41.63	0.1409	1	3
D3ZXP3	H2afy	783474	Core histone macro-H2A.1	39.5	9.79	DNA binding	nucleobase-containing compound metabolic process;cellular process;chromatin organization		histone		6.59774e+06	0.507019	2	5.11434e+07	0.0165193	2	89.43	0.2399	3	7
P63102	Zyx	822836	Protein Zyx	60.3	6.47	sequence-specific DNA binding transcription factor activity;kinase activity;structural constituent of cytoskeleton;sequence-specific DNA binding transcription factor activity;protein binding;kinase regulator activity	transcription from RNA polymerase II promoter;cellular component movement;mitosis;sensory perception;ectoderm development;cellular component morphogenesis;nervous system development;regulation of transcription from RNA polymerase II promoter;regulation of catalytic activity;cellular component organization	plasma membrane;cell junction;actin cytoskeleton;intracellular	homeobox transcription factor;zinc finger transcription factor;nucleic acid binding;kinase modulator;actin family cytoskeletal protein;cell junction protein		6.46918e+06	0.0352643	2	1.88555e+07	0.421873	3	56.61	0.1933	1	7
G3V983	Gstp1	817433	Glutathione S-transferase P	23.4	7.36						5.84357e+06	0.603596	2	5.26316e+06	0.582642	2	94.96	0.2619	2	4
M0R6L9	RGD1564597		Protein LOC100912210 (Fragment)	13.6	9.88						5.44043e+06	0.0145149	2	1.83236e+07	1.12882	2	47.26	0.1532	4	2
Q9EQX9	Ube2v2	796644	Ubiquitin-conjugating enzyme E2 variant 2	16.3	8.09		apoptotic process;mitosis;meiosis;chromosome segregation;dorsal/ventral axis specification;dorsal/ventral axis specification;embryo development;apoptotic process;negative regulation of apoptotic process			Ubiquitin proteasome pathway->Ubiquitin-conjugating enzyme E2;;	5.02814e+06	1.21166	2	3.09009e+06	1.16837	2	69.74	0.2897	1	1
D4AEH9	Agl	807766	Amylo-1, 6-glucosidase, 4-alpha-glucanotransferase (Glycogen debranching enzyme, glycogen storage disease type III) (Predicted), isoform CRA_a	174.2	6.74				glycosyltransferase;glycosidase		4.99259e+06	0.80616	2	3.12436e+06	0.334969	2	52.42	0.0842	1	7
Q5M860	Arhgef2	818916	Rho guanine nucleotide exchange factor 2	111.8	7.12	catalytic activity;protein binding;small GTPase regulator activity;guanyl-nucleotide exchange factor activity	apoptotic process;cellular amino acid metabolic process;cell cycle;cell communication;cell adhesion;apoptotic process;amino acid transport;intracellular protein transport;phagocytosis;regulation of catalytic activity		guanyl-nucleotide exchange factor		4.81811e+06	0.857807	2	9.2071e+06	0.999076	2	36.91	0.0274	1	1
P08494	Mgst1	773526	Microsomal glutathione S-transferase 1	17.5	9.61						4.69432e+06	0.369003	2	8.35786e+07	0.860777	2	70.68	0.4387	1	4
M0R907	LOC689899		Protein LOC689899	17.7	10.39	structural constituent of ribosome;nucleic acid binding	translation		ribosomal protein		4.68093e+06	1.05524	2	8.48857e+06	0.773506	2	59.67	0.1603	3	3
M0R5K9	LOC100912203		Protein LOC100912203	30.6	7.39						4.44339e+06	0.702517	2	3.09823e+06		1	40.86	0.1372	3	4
P47967	Lmna	783908	Lamin A, isoform CRA_b	74.3	6.98	structural constituent of cytoskeleton	cellular process;cellular component morphogenesis;cellular component organization	intermediate filament cytoskeleton;intracellular	structural protein;intermediate filament	FAS signaling pathway->Nuclear Lamin;;	4.24808e+06	0.876521	2	1.81107e+07	0.372844	2	68.45	0.1188	2	7
P20761	Il1rn	780159	Interleukin-1 receptor antagonist protein	20.3	6.89	cytokine receptor binding;cytokine receptor binding	immune response;macrophage activation;cell-cell signaling;response to stimulus		interleukin superfamily		4.20616e+06	0.337805	2	5.51651e+06		1	51.53	0.1742	1	3
F1LM82	Hnrnpa3	810069	Heterogeneous nuclear ribonucleoprotein A3	36.8	8.03	catalytic activity;structural constituent of ribosome;poly(A) RNA binding	DNA replication;RNA splicing, via transesterification reactions;mRNA splicing, via spliceosome;mRNA polyadenylation;RNA splicing, via transesterification reactions;rRNA metabolic process;protein metabolic process;cell cycle;neurological system process;ectoderm development;nervous system development	ribonucleoprotein complex	mRNA polyadenylation factor;mRNA splicing factor;ribonucleoprotein;ribosomal protein		4.15303e+06	0.326807	2	7.53467e+06	0.757789	2	139.47	0.118	6	3
P62890	Rpl7	825605	60S ribosomal protein L7	30.3	10.87	structural constituent of ribosome;nucleic acid binding	translation		ribosomal protein		4.08433e+06	0.34014	2	7.16734e+06	0.599153	2	57.32	0.2154	4	5
F7FLF2	Rpl24	800698	60S ribosomal protein L24	17.8	11.25	structural constituent of ribosome;nucleic acid binding	translation		ribosomal protein		4.06902e+06	0.888571	2	4.17065e+06	0.0789657	2	82.83	0.1911	2	3
Q499Q4	Phb2	775357	Prohibitin-2	33.3	9.83		DNA replication;cell cycle				3.60132e+06	0.216244	2	5.9788e+06		1	47.72	0.1003	1	3
D4A7X9	Myom1	800055	Protein Myom1	188.1	6.46	protein kinase activity;structural constituent of cytoskeleton;protein binding;small GTPase regulator activity;guanyl-nucleotide exchange factor activity	protein phosphorylation;cell communication;cell adhesion;muscle contraction;mesoderm development;muscle organ development;regulation of catalytic activity	intracellular	non-receptor serine/threonine protein kinase;non-receptor serine/threonine protein kinase;guanyl-nucleotide exchange factor;actin family cytoskeletal protein;cell adhesion molecule		3.39826e+06	0.317242	2	9.81226e+06	0.924933	3	80.9	0.0473	1	7
D3ZSL2	Abracl		Protein Abracl	9	5.8						3.39221e+06	0.334298	2	1.64966e+07	0.420863	2	81	0.2716	1	2
P05197	Efhd2	776751	EF-hand domain-containing protein D2	26.7	5.07	calcium ion binding	mesoderm development;muscle organ development		calcium-binding protein		3.18426e+06	0.174489	2	1.30098e+07	6.24022	3	58.47	0.3264	1	8
D4A269			Uncharacterized protein	27.8	6.4						2.91158e+06	0.0733983	2	5.27607e+06		1	32.58	0.0931	2	2
F1LRE1	Gstm1	780298	Glutathione S-transferase Mu 1	25.9	7.85						2.42247e+06	0.715224	2	4.18865e+06	0.297436	2	64.76	0.1284	2	2
P18421	Psmb10	813556	Proteasome subunit beta type-10	29	6.64	peptidase activity	proteolysis		protease;protease	Parkinson disease->20S proteasome;;	2.34398e+06	1.1059	2	6.07024e+06	0.452802	3	38.05	0.1648	1	3
Q5XI04	Suclg1	818908	Succinyl-CoA ligase [ADP/GDP-forming] subunit alpha, mitochondrial	36.1	9.48					TCA cycle->Succinyl CoA Synthetase;;	2.33023e+06	1.35029	2	4.40668e+06		1	38.51	0.0809	1	2
Q6P725	Dld	793209	Dihydrolipoyl dehydrogenase, mitochondrial	54	7.87	oxidoreductase activity	respiratory electron transport chain;nitrogen compound metabolic process;ferredoxin metabolic process		dehydrogenase;oxidase;reductase		2.23493e+06	0.435588	2	1.11293e+07		1	89.26	0.0963	2	4
P14841	Ctsc	813285	Dipeptidyl peptidase 1	52.2	6.89	cysteine-type peptidase activity	proteolysis		cysteine protease;cysteine protease		1.90803e+06	0.803917	2	7.37996e+06	0.573581	2	30.78	0.1169	1	3
D3ZTH8	LOC690976		Protein LOC690976	24.1	8.69						1.39033e+06	0.358648	2	1.20157e+07	0.988223	2	58.27	0.2636	1	4
Q5HZY2	Sarnp	789142	SAP domain-containing ribonucleoprotein	23.6	6.65						1.12457e+08		1	3.33136e+07	1.36015	2	65.3	0.2095	1	3
D3ZWS9	Kng1	788824	Isoform LMW of Kininogen-1	47.9	6.39					Blood coagulation->High molecular weight kininogen;;Blood coagulation->Bradykinin;;Blood coagulation->Kininogen;;;;	1.06585e+08		1	4.73667e+07	0.359583	2	49.75	0.1963	1	0
P08934-2	Kng1	788824	Kininogen-1	70.9	6.8						1.06585e+08		1	3.32894e+07	0.0863928	2	88.54	0.1487	1	1
Q9ER34	Aco2	783221	Aconitate hydratase, mitochondrial	85.4	7.83	hydro-lyase activity	generation of precursor metabolites and energy;carbohydrate metabolic process;tricarboxylic acid cycle;cellular amino acid biosynthetic process		dehydratase;hydratase	TCA cycle->Aconitase;;	8.5623e+07		1	2.38972e+07	0.40435	2	178.35	0.2154	1	14
O08984	Lcn2	811721	Neutrophil gelatinase-associated lipocalin	22.5	7.83	isomerase activity;binding	fatty acid biosynthetic process;cell communication;response to pheromone;transport		transfer/carrier protein;isomerase		6.50288e+07		1	1.71391e+07	2.5653	3	65.66	0.2475	1	4
P31211	Serpinb10	803305	Serine (Or cysteine) peptidase inhibitor, clade B (Ovalbumin), member 10	45.3	6.55	serine-type peptidase activity;peptidase inhibitor activity	proteolysis;regulation of biological process;regulation of catalytic activity		serine protease inhibitor		4.47263e+07		1	1.66629e+07	0.300099	2	30.51	0.194	2	5
Q6XDA0	Sptbn1	802976	Protein Sptbn1	273.3	5.72	structural constituent of cytoskeleton;actin binding	cellular component movement;cellular component morphogenesis;cellular component organization	actin cytoskeleton;intracellular	non-motor actin binding protein		4.25952e+07		1	7.32203e+06	0.723558	2	65.51	0.0178	1	2
Q5RJQ4	Slc25a24	807434	Protein Slc25a24	52.9	8.05	amino acid transmembrane transporter activity;transmembrane transporter activity;calcium ion binding;calmodulin binding	phosphate-containing compound metabolic process;nucleobase-containing compound metabolic process;lipid metabolic process;cation transport;phosphate ion transport;lipid transport;nucleobase-containing compound transport	mitochondrial inner membrane;mitochondrion;cytoplasm	amino acid transporter;mitochondrial carrier protein;transfer/carrier protein;calmodulin		3.40413e+07		1	1.50552e+07	0.0180515	2	43.74	0.1221	1	3
B2GUV5	B2m	785807	Beta-2-microglobulin	13.7	8		antigen processing and presentation of peptide or polysaccharide antigen via MHC class II;cellular defense response	MHC protein complex	major histocompatibility complex antigen		2.87422e+07		1	2.31325e+07	0.459173	2	33.86	0.2605	1	4
P15429	Epb4.1		Protein Epb4.1	95.6	5.57						2.00854e+07		1	3.50878e+07	1.21986	2	28.87	0.0854	4	5
P57756	Fermt3	792493	Fermt3 protein	75.6	7.08						1.92794e+07		1	2.01988e+07	0.511119	3	78.61	0.1023	1	5
P51635	Akr1a1	820868	Alcohol dehydrogenase [NADP(+)]	36.5	7.31	oxidoreductase activity;transporter activity	metabolic process;transport		reductase		1.85763e+07		1	1.55775e+07	1.00785	2	29.51	0.1446	2	4
Q99MZ8	Lbr	806856	Uncharacterized protein	70.2	9.57	oxidoreductase activity;receptor activity	nucleobase-containing compound metabolic process;steroid metabolic process		receptor;reductase		1.76054e+07		1	6.2008e+06	0.262814	2	100.1	0.0438	1	1
P18163	Acsl1	817215	Long-chain-fatty-acid--CoA ligase 1	78.1	6.99	ligase activity;transporter activity	fatty acid metabolic process;lipid transport		ligase		1.72359e+07		1	7.93436e+06	0.483882	2	48.51	0.0501	3	3
G3V7L6	Psmd14	821110	Proteasome (Prosome, macropain) 26S subunit, non-ATPase, 14	34.6	6.52	sequence-specific DNA binding transcription factor activity;sequence-specific DNA binding transcription factor activity	protein metabolic process		transcription factor	Cell cycle->Proteasome;;Ubiquitin proteasome pathway->26S proteasome;;;	1.53097e+07		1	3.53668e+06	0.472224	2	60.33	0.1516	1	2
Q06647	Atp6v1b2	799166	V-type proton ATPase subunit B, brain isoform	56.5	5.81	hydrolase activity;receptor activity;anion channel activity;ligand-gated ion channel activity;cation transmembrane transporter activity;proton-transporting ATP synthase activity, rotational mechanism;single-stranded DNA binding	respiratory electron transport chain;purine nucleobase metabolic process;cation transport;nucleobase-containing compound transport	proton-transporting ATP synthase complex;intracellular	ATP synthase;anion channel;ligand-gated ion channel;ligand-gated ion channel;DNA binding protein;hydrolase		1.52788e+07		1	2.21102e+07	0.665328	2	53.2	0.0802	1	3
Q9ERL1	Ddost	781953	Dolichyl-diphosphooligosaccharide--protein glycosyltransferase 48 kDa subunit	48.6	5.4	transferase activity, transferring glycosyl groups	protein glycosylation		glycosyltransferase		1.3671e+07		1	2.19285e+07	0.411443	2	39.68	0.0454	2	2
P06866	Hps5	817240	Serum amyloid A protein	15	9.1						1.30115e+07		1	4.40229e+07	0.551457	2	61.22	0.3923	2	5
M0R3X6	LOC100912618		Protein LOC100912618	16.3	7.96		apoptotic process;mitosis;meiosis;chromosome segregation;dorsal/ventral axis specification;dorsal/ventral axis specification;embryo development;apoptotic process;negative regulation of apoptotic process			Toll receptor signaling pathway->Ubiquitin-conjugating enzyme E2 variant 1;;Ubiquitin proteasome pathway->Ubiquitin-conjugating enzyme E2;;;	1.28212e+07		1	8.01273e+06	1.04849	2	35.06	0.3265	2	3
G3V8C3	Vps35	790221	Protein Vps35	91.7	5.44		intracellular protein transport		membrane traffic protein		1.2399e+07		1	1.6665e+07	0.679528	2	50.19	0.1043	1	6
P11232	Txnl1	810989	Thioredoxin-like protein 1	32.2	4.96	oxidoreductase activity	respiratory electron transport chain;sulfur compound metabolic process;cell cycle;cell communication;response to stress		oxidoreductase	Oxidative stress response->thioredoxin;;	1.23564e+07		1	9.19812e+06	0.503823	2	33.38	0.1522	1	3
P15684	Anpep	788455	Alanyl (Membrane) aminopeptidase	109.4	5.47						1.23366e+07		1	2.43549e+07	0.71236	2	89.38	0.1482	1	1
O88656	Arpc2	800443	Actin-related protein 2/3 complex subunit 2	34.4	7.36					Inflammation mediated by chemokine and cytokine signaling pathway->Actin related protein 2/3 complex;;Integrin signalling pathway->Actin related protein 2/3 complex;;Cytoskeletal regulation by Rho GTPase->Actin related protein 2/3 complex;;;;	1.19304e+07		1	6.63271e+06	0.574556	3	52.77	0.3333	1	9
G3V836	Cops8	777244	COP9 signalosome complex subunit 8	23.2	5.2	receptor binding			signaling molecule		1.10474e+07		1	4.33282e+06	0.606757	2	54.2	0.1675	1	2
P07895	Sod3	813950	Extracellular superoxide dismutase [Cu-Zn]	26.6	6.6	oxidoreductase activity;binding;antioxidant activity	metabolic process;cellular process;response to stress	organelle;cytoplasm	oxidoreductase		1.09001e+07		1	8.38716e+06	0.361277	2	39.55	0.2049	1	3
P04466	Myo1f	798094	Myosin IF (Predicted)	125.2	9.17	motor activity;structural constituent of cytoskeleton;protein binding;enzyme regulator activity	metabolic process;cytokinesis;cellular component movement;mitosis;cell communication;muscle contraction;sensory perception of sound;sensory perception;mesoderm development;anatomical structure morphogenesis;muscle organ development;intracellular protein transport;vesicle-mediated transport;regulation of catalytic activity;cellular component organization	plasma membrane;actin cytoskeleton;intracellular	G-protein modulator;actin binding motor protein;cell junction protein		8.26443e+06		1	5.78266e+06	1.35231	3	111.55	0.0501	3	3
B0BNE5	Esyt1	786771	Extended synaptotagmin-1	121.1	5.69						8.00331e+06		1	1.18656e+07	0.787902	2	102.9	0.0478	1	4
Q9EST6	Anpep	788455	Aminopeptidase N	109.4	5.47	metallopeptidase activity	proteolysis		metalloprotease;metalloprotease		7.70695e+06		1	2.43549e+07	0.71236	2	89.38	0.1482	1	1
Q6IN37	Gmfg	802848	Glia maturation factor gamma (Fragment)	16.6	5.71	kinase activity;receptor binding;kinase regulator activity	metabolic process;ectoderm development;nervous system development;regulation of catalytic activity		signaling molecule;kinase modulator		7.252e+06		1	1.96685e+07	0.854905	3	32.28	0.3617	2	4
Q6P734	Sfxn1	802856	RCG24191	35.6	9.07	cation transmembrane transporter activity	cation transport		cation transporter;transfer/carrier protein		7.24288e+06		1	5.42472e+06	0.218054	2	108.39	0.2174	2	6
P23358	Rpl18	776035	60S ribosomal protein L18	21.6	11.78						6.8591e+06		1	9.77927e+06	0.403629	3	90.55	0.2553	2	5
F7F801	Lasp1	822573	LIM and SH3 domain protein 1	30	7.05						6.65276e+06		1	4.69399e+06	0.814111	3	85.05	0.2015	1	4
G3V7Y3	Atp5h	775279	Uncharacterized protein	14.6	8.56						6.64233e+06		1	8.58874e+06	0.347421	2	55.98	0.3543	3	3
P04762	Cct8	821074	Chaperonin subunit 8 (Theta) (Predicted), isoform CRA_a	59.6	5.54		protein folding;protein complex assembly;protein complex biogenesis		chaperonin		6.57285e+06		1	2.07769e+07	1.1061	2	79.81	0.1405	1	6
D3ZZK1	LOC100359642		Protein LOC100359642	22.4	4.77		intracellular protein transport		transfer/carrier protein		6.24079e+06		1	7.8474e+06	0.314618	2	38.28	0.1232	2	2
D4A488	Elavl1	802485	ELAV (Embryonic lethal, abnormal vision, Drosophila)-like 1 (Hu antigen R)	36.1	9.04	sequence-specific DNA binding transcription factor activity;catalytic activity;DNA replication origin binding;single-stranded DNA binding;sequence-specific DNA binding transcription factor activity;poly(A) RNA binding	DNA replication;RNA splicing, via transesterification reactions;transcription from RNA polymerase II promoter;mRNA splicing, via spliceosome;mRNA polyadenylation;RNA splicing, via transesterification reactions;protein metabolic process;cell cycle;ectoderm development;nervous system development	ribonucleoprotein complex	transcription factor;replication origin binding protein;mRNA polyadenylation factor;mRNA splicing factor;ribonucleoprotein		6.19209e+06		1	4.19293e+06	0.197527	2	35.36	0.0736	2	2
Q9QX71	Ncstn	791070	Nicastrin	78.4	5.77					Notch signaling pathway->Nicastrin;;Alzheimer disease-amyloid secretase pathway->Nicastrin;;Alzheimer disease-presenilin pathway->Nicastrin;;;;	6.13224e+06		1	8.01443e+06	0.804735	2	53.67	0.0621	1	3
P02091	Hcls1	799388	Hematopoietic cell specific Lyn substrate 1	52.8	4.94	sequence-specific DNA binding transcription factor activity;structural constituent of cytoskeleton;sequence-specific DNA binding transcription factor activity;actin binding	nucleobase-containing compound metabolic process;cellular process;cellular component morphogenesis;cellular component organization	actin cytoskeleton;intracellular	basic helix-loop-helix transcription factor;non-motor actin binding protein		5.99027e+06		1	3.72507e+07	0.115696	2	34.03	0.063	1	2
Q6AYU5	Pdcd6ip	822885	Programmed cell death 6-interacting protein	96.6	6.52		induction of apoptosis;induction of apoptosis		transmembrane receptor regulatory/adaptor protein		5.87273e+06		1	1.65838e+07	0.499193	2	52.85	0.1707	1	9
D4A7U1			Uncharacterized protein	13.8	7.59						5.82307e+06		1	7.10068e+07	0.203787	3	40.47	0.2698	2	2
O35244	Prkcsh	826270	Protein Prkcsh	59.2	4.48	transferase activity;protein binding;enzyme regulator activity	carbohydrate metabolic process;protein glycosylation;regulation of carbohydrate metabolic process;regulation of catalytic activity		transferase;enzyme modulator		5.72139e+06		1	1.1362e+07	0.118113	2	52.64	0.0705	1	3
E2RUH2	LOC100362366		Protein LOC100362366	15.5	9.77						5.71183e+06		1	1.33789e+07	0.21913	2	35.36	0.2444	6	2
G3V852	Tmem14c	776244	RCG44002, isoform CRA_a	11.7	9.64						5.33928e+06		1	1.05615e+07	0.882887	2	49.32	0.2456	1	2
Q5RKH1	Prtn3	816610	Protein Prtn3	27.7	7.97	serine-type peptidase activity	natural killer cell activation;macrophage activation;cholesterol metabolic process;proteolysis;response to stimulus		serine protease;serine protease		5.0269e+06		1	7.10334e+06	0.240228	2	48.85	0.1575	1	2
B3GNI6-3	Sept11	783325	Isoform 3 of Septin-11	48.9	6.81	GTPase activity;structural constituent of cytoskeleton;protein binding	metabolic process;cytokinesis;mitosis	cytoskeleton;intracellular	small GTPase;cytoskeletal protein		4.38247e+06		1	2.37932e+09	0.867154	2	34.7	0.04	11	1
G3V7K1	Myoz2	820583	Myozenin 2 (Predicted), isoform CRA_b	20.6	5.02	structural molecule activity			structural protein		4.35408e+06		1	2.2667e+07	0.453526	2	72.76	0.3676	1	4
P35289	Rab18	820832	Ras-related protein Rab-18	23	5.24						4.3328e+06		1	3.13898e+06	0.50531	2	50.26	0.1262	1	2
P23764	Grn	821753	Granulins	56.6	6.67						4.22913e+06		1	5.14982e+06	1.07621	2	81.01	0.0802	3	3
P62716	Pram1	798024	Protein Pram1 (Fragment)	74.2	9.64		cell communication				4.20432e+06		1	5.98839e+06	0.862006	2	33.56	0.0861	1	4
P08011	Mmp8	817933	Matrix metallopeptidase 8	53.2	6.64	metallopeptidase activity	proteolysis	extracellular region;extracellular matrix	metalloprotease;metalloprotease;extracellular matrix protein	Alzheimer disease-presenilin pathway->Matrix metalloprotease;;Plasminogen activating cascade->Matrix metalloprotease 13;;;	4.08964e+06		1	3.05097e+07	0.41143	3	42.69	0.1567	2	5
O35567	Atp1a1	783032	Sodium/potassium-transporting ATPase subunit alpha-1	113	5.45	hydrolase activity;ion channel activity;cation transmembrane transporter activity	metabolic process;cation transport;cellular calcium ion homeostasis		cation transporter;ion channel;hydrolase		3.72612e+06		1	1.76048e+07	0.296182	2	82.3	0.0821	3	5
M0R9D0	Anp32b	825046	Acidic leucine-rich nuclear phosphoprotein 32 family member B	31	3.99	phosphatase activity;phosphatase activity;protein binding;phosphatase inhibitor activity;phosphatase regulator activity	metabolic process;regulation of catalytic activity		phosphatase inhibitor		3.6853e+06		1	1.14434e+07	0.7746	2	64.47	0.1029	2	3
Q6IMY8	Hnrph1		Protein Hnrph1	47	6.34						3.68447e+06		1	1.91541e+07	0.169705	3	36.89	0.1445	6	2
P61980	Hnrnpu	817941	Heterogeneous nuclear ribonucleoprotein U	87.7	6.24	RNA binding	nucleobase-containing compound metabolic process		RNA binding protein		3.66685e+06		1	1.15411e+07	0.989916	3	108.51	0.1278	1	5
P62083	Rps8	821732	40S ribosomal protein S8	24.2	10.32	structural molecule activity	nitrogen compound metabolic process;biosynthetic process;rRNA metabolic process;translation;cellular process;cellular component biogenesis	ribosome;organelle;cytosol			3.60437e+06		1	7.1886e+06	0.0991752	2	43.2	0.1875	4	3
B2GUZ9	Fcer1g	795510	High affinity immunoglobulin epsilon receptor subunit gamma	9.8	6						2.76047e+06		1	9.55168e+06	0.473339	2	50.26	0.3256	1	3
F1LP60	Mt-atp8		ATP synthase protein 8	7.6	9.32	hydrolase activity;cation transmembrane transporter activity;hydrogen ion transmembrane transporter activity	respiratory electron transport chain;cation transport		ATP synthase;hydrolase		2.59835e+06		1	1.64066e+07	0.419384	2	36.78	0.3433	3	2
F8WFT7	Snrpd2	817329	Protein Snrpd2	13.5	9.91	mRNA binding	mRNA processing		mRNA processing factor		2.39971e+06		1	9.41472e+06	1.01045	3	52.88	0.2373	2	2
P28064	Psmc2	799755	26S protease regulatory subunit 7	48.6	5.95	hydrolase activity	proteolysis		hydrolase	Ubiquitin proteasome pathway->26S proteasome;;	2.26584e+06		1	4.31139e+06	0.93615	2	68.21	0.1132	2	4
D3ZE63	LOC687711		Protein LOC687711	13.9	10.32	catalytic activity;mRNA binding	RNA splicing, via transesterification reactions;mRNA splicing, via spliceosome;RNA splicing, via transesterification reactions	ribonucleoprotein complex	mRNA splicing factor;ribonucleoprotein		2.2283e+06		1	1.46373e+07	0.327349	2	53.66	0.1508	2	2
F1LM69	Ddx3x	797679	DEAD/H (Asp-Glu-Ala-Asp/His) box polypeptide 3, X-linked	34.3	7.02						2.145e+06		1	1.18819e+07	0.901088	2	37.62	0.0804	2	1
P28073	Psmb8	809619	Proteasome subunit beta type-8	30.5	7.42	peptidase activity	proteolysis		protease;protease		2.06782e+06		1	2.79375e+06	0.493101	2	51.8	0.087	1	2
P62703	Rps7	773042	40S ribosomal protein S7	22.1	10.1		nitrogen compound metabolic process;rRNA metabolic process;cellular process;cellular component biogenesis	ribosome;organelle;cytosol	ribosomal protein		2.06273e+06		1	6.26951e+06	0.781277	2	57.76	0.1392	3	2
Q5U2V4	Plec	823487	Plectin	517.1	5.76	structural constituent of cytoskeleton;actin binding	cellular component movement;cellular component morphogenesis;cellular component organization	actin cytoskeleton;intracellular	non-motor actin binding protein		1.56048e+06		1	2.42937e+07	0.264441	2	43.22	0.0557	7	16
P20767			Isoform 3 of Drebrin-like protein	48.2	4.92						1.29789e+06		1	6.26613e+06	0.663319	2	75.14	0.1343	4	4
D4ADE8	Ddx5	811155	DEAD (Asp-Glu-Ala-Asp) box polypeptide 5	69.2	8.92	RNA helicase activity;translation initiation factor activity;translation initiation factor activity;translation initiation factor activity	nucleobase-containing compound metabolic process;translation;regulation of translation		RNA helicase;helicase		1.2142e+06		1	8.70108e+06	0.369592	2	40.79	0.1171	2	5
D3ZPS3	LOC498555		Protein LOC100362751	11.7	4.54						1.12553e+06		1	4.41207e+07	0.446931	3	145.71	0.6783	3	5
Q498U4	Sec61b	801346	Protein Sec61b	10	11.56						1.0604e+06		1	7.25443e+06	0.974864	2	58.37	0.2604	1	2
P12001	Rpl22	782492	Protein LOC100360057 (Fragment)	14.6	9.19	structural constituent of ribosome;nucleic acid binding	translation		ribosomal protein		1.01969e+06		1	1.32722e+07	0.495314	3	34.03	0.1969	2	3
F1M6F4	RGD1564839		Protein RGD1564839	14.3	10.26	structural constituent of ribosome;nucleic acid binding	translation		ribosomal protein		720543		1	5.22736e+06	0.339463	2	33.76	0.1855	12	2
P58365	Cdk5r2	814584	Protein Cdk5r2	38.7	9.72	kinase activity;protein binding;kinase activator activity;kinase regulator activity	protein phosphorylation;cell cycle;regulation of catalytic activity		kinase activator		683378		1	1.17411e+07	1.03906	2	35.86	0.0408	1	1
P62815	Atp6v1g1	806421	ATPase, H transporting, lysosomal V1 subunit G1	13.7	7.28	hydrolase activity;cation transmembrane transporter activity;proton-transporting ATP synthase activity, rotational mechanism	nucleobase-containing compound metabolic process;cation transport	proton-transporting ATP synthase complex;intracellular	ATP synthase;hydrolase				0	8.42281e+06	1.14598	3	40.13	0.3051	1	3
D3ZCH9	Cd44	812867	CD44 antigen	39.7	5.14					Alzheimer disease-presenilin pathway->CD44 transmembrane fragment;;Alzheimer disease-presenilin pathway->CD44 C-terminal fragment;;Alzheimer disease-presenilin pathway->CD44 intracellular fragment;;Alzheimer disease-presenilin pathway->Cell surface glycoprotein 44;;Alzheimer disease-presenilin pathway->CD44 N-terminal fragment;;;;;;			0	3.14052e+07	0.571863	3	52.54	0.0687	5	2
P34058	Hsp90b1	804644	Endoplasmin	92.7	4.81		protein folding;response to stress		Hsp90 family chaperone				0	3.35654e+07	1.05155	3	70.96	0.1132	2	6
G3V7U4	LOC100359563		Protein LOC100359563	13.3	9.8	structural constituent of ribosome;nucleic acid binding	translation		ribosomal protein				0	1.16247e+07	0.666572	3	32.27	0.1933	3	2
M0R8B6	LOC679794		Protein LOC679794	11.6	9.58								0	2.27655e+07	0.176204	3	48.21	0.4095	3	5
Q62669	Mgp	814112	Matrix Gla protein	12	9.14	extracellular matrix structural constituent;calcium ion binding;receptor binding;calmodulin binding;calcium-dependent phospholipid binding	cell-cell signaling;mesoderm development;skeletal system development	extracellular region;extracellular matrix	structural protein;signaling molecule;extracellular matrix structural protein;annexin;calmodulin				0	6.3147e+07	0.240649	3	40.35	0.233	2	2
P83732	Rpl30	798725	60S ribosomal protein L30	12.8	9.63	structural constituent of ribosome;nucleic acid binding	translation		ribosomal protein				0	1.43407e+07	0.806033	3	73.95	0.2435	1	2
Q304F3	Tnni1	826376	Troponin I, slow skeletal muscle (Fragment)	21.1	9.73	structural constituent of cytoskeleton;actin binding	muscle contraction;mesoderm development;muscle organ development	actin cytoskeleton;intracellular	non-motor actin binding protein				0	2.26066e+07	0.422513	3	48.27	0.1319	2	3
F1M2L5			Uncharacterized protein	66	5.91								0	1.06738e+07	0.322104	3	98.18	0.151	2	6

## Sheet: Supp. table S3B
Identification						Proteins		Quantification soft tissue defect			Quantification bone defect
Sequence	Modifications	# Missed Cleavages	MH+ [Da]	Max Ion Score	# PSMs	# Protein Groups	Protein Group Accessions	LFQ frequency	SD [%]	Median Area	LFQ frequency	SD [%]	Median Area
FLEQQNK		0	906.467	23.32	2	11	Q10758;Q4FZU2;Q6P6Q2;Q6IG05;G3V712;G3V8C3;A7M746;A7M775;F7F801;D3ZWS9;Q6IG03	2	0.102988	406419	0
FASFIDKVR		1	1082.6	41.97	25	9	Q10758;Q6IMF3;Q4FZU2;Q6P6Q2;Q6IG05;Q6IG01;Q6IG03;G3V712;Q6IG04	5	0.570585	42811758	3	0.62344	7.66646e+07
LQIWDTAGQER		0	1316.66	41.68	40	9	Q5RKJ9;B0BMW0;Q6NYB7;P35280;P70550;G3V6H0;P35289;Q63942;Q9WVB1	5	0.38136	1.56619e+07	2	0.487417	3.56822e+07
FASFIDK		0	827.43	33.69	7	9	Q10758;Q6IMF3;Q4FZU2;Q6P6Q2;Q6IG05;Q6IG01;Q6IG03;G3V712;Q6IG04	2	0.490019	5.39207e+06	3	0.634546	2.28069e+07
LVDDILK		0	815.487	15.15	12	9	Q5RKJ9;B0BMW0;Q6NYB7;P35280;P70550;G3V6H0;P35289;Q9WVB1;Q63942	4	0.322221	1.23976e+08	3	6.67953	5.49579e+07
CNGVLEGIR	C1(Carbamidomethyl)	0	1017.51	33.58	11	7	G3V9Y1;F1LNF0;G3V6P7;B6RK61;F1LMU0;F1LRV9;G3V8B0	4	0.88464	1.83028e+07	1		2.97111e+08
LPSSEEEESLDINIEGAK		0	1959.94	85.21	20	6	P14046;Q03626;D4AA52;G3V9J1;M0R5V7;D4A6E3	5	0.735036	6.0811e+07	0
VTASPQSLCGLR	C9(Carbamidomethyl)	0	1288.67	56.83	32	6	P14046;Q03626;D4AA52;G3V9J1;M0R5V7;D4A6E3	5	2.61578	9.94317e+08	2	0.633412	95461275
RIQLVEEELDR		1	1399.75	48.4	5	6	P58775;P04692;P09495;P04692-5;Q63610;Q63610-2	3	0.52917	5.62319e+06	1		2.50325e+07
IQLVEEELDR		0	1243.65	45.94	11	6	P58775;P04692;P09495;P04692-5;Q63610;Q63610-2	5	0.578164	1.08092e+07	3	0.440476	2.84859e+07
HGIPFFVK		0	944.536	39.01	15	6	P14046;Q03626;D4AA52;G3V9J1;M0R5V7;D4A6E3	5	1.25258	5.52697e+08	1		2.09171e+06
QLSFSLSAEPIQGPYK		0	1764.92	68.69	15	6	P14046;Q03626;D4AA52;G3V9J1;M0R5V7;D4A6E3	4	1.882	1.47403e+08	1		2.23014e+07
IQLVEEELDRAQER		1	1727.89	34.06	17	6	P58775;P04692;P09495;P04692-5;Q63610;Q63610-2	5	0.791758	3.16614e+08	3	20.3505	3.73812e+07
QSGVKEEHSFTVMEFVLPR	M13(Oxidation)	1	2236.11	28.91	10	6	P14046;Q03626;D4AA52;G3V9J1;M0R5V7;D4A6E3	4	0.599412	7.72145e+07	0
LATALQKLEEAEK		1	1443.81	29.17	9	6	P58775;P04692;P09495;P04692-5;Q63610;Q63610-2	5	1.55566	3.93609e+07	0
MLSGFIPLKPTVK	M1(Oxidation)	0	1446.84	30.71	32	6	P14046;Q03626;D4AA52;G3V9J1;M0R5V7;D4A6E3	4	1.4051	3.94933e+08	3	3.6486	59599030
DSTLIMQLLR	M6(Oxidation)	0	1205.66	36.24	6	6	P62260;P68511;P61983;P68255;P63102;P35213-2	4	0.939859	2.67843e+06	1		1.2968e+07
QSGVKEEHSFTVMEFVLPR		1	2220.11	30.04	4	6	P14046;Q03626;D4AA52;G3V9J1;M0R5V7;D4A6E3	3	0.499832	3.23381e+07	0
LLIIGDSGVGK		0	1071.64	38.74	24	6	Q5RKJ9;Q6NYB7;P35280;P70550;G3V6H0;P35289	4	0.432541	1.11457e+07	2	0.643873	2.33525e+07
MLSGFIPLKPTVK		0	1430.84	24.72	8	6	P14046;Q03626;D4AA52;G3V9J1;M0R5V7;D4A6E3	4	0.682737	1.02436e+08	0
DSTLIMQLLR		0	1189.66	29.58	4	6	P62260;P68511;P61983;P68255;P63102;P35213-2	1		3.21002e+06	3	0.884267	1.1982e+07
NLLSVAYK		0	907.524	24.53	6	6	P62260;P68511;P61983;P68255;P63102;P35213-2	3	3.6338	1.42171e+07	0
LEEAEKAADESER		1	1476.68	66.69	10	6	P58775;P04692;P09495;P04692-5;Q63610;Q63610-2	0			3	0.683995	4.9407e+07
NKFLFLK		1	909.556	25.82	6	6	P14046;Q03626;D4AA52;G3V9J1;M0R5V7;D4A6E3	5	1.09801	5.59897e+07	0
EDKYEEEIK		1	1182.55	19.2	3	6	P58775;P04692;P09495;P04692-5;Q63610;Q63610-2	0			2	0.0158492	1.49698e+07
FGVDVK		0	664.366	30.01	6	6	P14046;Q03626;D4AA52;G3V9J1;M0R5V7;D4A6E3	0			3	0.53801	7.14939e+07
QQPAFALK		0	902.509	20.72	12	6	P14046;Q03626;D4AA52;G3V9J1;M0R5V7;D4A6E3	5	3.85332	1.59338e+08	2	1.22351	2.17019e+08
YGAATFSK		0	844.42	12.66	1	6	P14046;Q03626;D4AA52;G3V9J1;M0R5V7;D4A6E3	0			1		9.92922e+06
FLFLK		0	667.417	29.89	8	6	P14046;Q03626;D4AA52;G3V9J1;M0R5V7;D4A6E3	0			3	0.916305	5.20645e+07
NLQPAIVK		0	882.541	22.34	9	6	P14046;Q03626;D4AA52;G3V9J1;M0R5V7;D4A6E3	3	0.668298	5.57231e+07	2	1.27081	2.69884e+08
LEEAEK		0	718.362	14.1	1	6	P58775;P04692;P09495;P04692-5;Q63610;Q63610-2	0			1		410358
VFYLK		0	669.397	13.22	1	6	P68511;P61983;P68255;P63102;P35213-2;P62260	0			1		1.43856e+08
KLEGDLK		1	802.467	24.2	4	5	G3V6P7;B6RK61;F1LMU0;G3V6E1;G3V8B0	2	0.630472	75122.8	1		186763
AFIFIDESHITDAFTWLSK		0	2241.13	45.01	5	5	P14046;Q03626;D4AA52;M0R5V7;D4A6E3	2	0.428279	1.51797e+07	0
AHFSVMGDILSSAIK	M6(Oxidation)	0	1591.82	39.64	12	5	P14046;Q03626;D4AA52;M0R5V7;D4A6E3	3	0.744072	1.04433e+08	0
AHFSVMGDILSSAIK		0	1575.82	32.3	5	5	P14046;Q03626;D4AA52;M0R5V7;D4A6E3	3	1.08396	1.4389e+07	0
LAADDFR		0	807.399	34.34	36	5	Q6IFV1;Q6IFU7;Q6IFU8;Q6IFW6;F6SF42	5	0.622922	7.44727e+07	3	0.58874	5.45181e+08
VQTVPLTCNNPK	C8(Carbamidomethyl)	0	1370.71	45.79	26	5	P14046;Q03626;D4AA52;G3V9J1;D4A6E3	5	4.16547	128865249	3	1.69424	3.38654e+07
VLIVEPEGIKK		1	1224.76	31.99	26	5	P14046;Q03626;D4AA52;M0R5V7;D4A6E3	5	2.5154	3.15402e+08	3	1.05786	1.12794e+08
DGSYSAFGDHNGQGQGNTWLTAFVLK		0	2770.29	20.05	7	5	P14046;Q03626;D4AA52;M0R5V7;D4A6E3	5	2.92455	4.29378e+07	0
NTQNLIQMPYGCGEQNMVLFAPNIYVLK	M8(Oxidation); C12(Carbamidomethyl); M17(Oxidation)	0	3287.6	37.46	3	5	P14046;Q03626;D4AA52;M0R5V7;D4A6E3	3	0.626272	1.76783e+07	0
LAVNMVPFPR	M5(Oxidation)	0	1159.63	46.43	17	5	G3V7C6;B4F7C2;P69897;Q4QQV0;M0R8B6	3	1.73133	6.39047e+06	2	0.314247	4.81973e+07
LAVNMVPFPR		0	1143.64	63.08	3	5	G3V7C6;B4F7C2;P69897;Q4QQV0;M0R8B6	1		5.7536e+06	1		2.24467e+07
VLIVEPEGIK		0	1096.66	25.24	11	5	P14046;Q03626;D4AA52;M0R5V7;D4A6E3	4	0.550198	2.53827e+08	2	1.03613	7.73833e+07
KLAVNMVPFPR	M6(Oxidation)	1	1287.72	19	7	5	G3V7C6;B4F7C2;P69897;Q4QQV0;M0R8B6	3	2.32893	8.41243e+06	2	0.750503	4.93301e+07
HTSSWLVTPK		0	1155.62	19.12	7	5	P14046;Q03626;D4AA52;M0R5V7;D4A6E3	4	0.662835	3.48148e+08	1		1.45795e+08
FPGQLNADLR		0	1130.59	16.95	2	5	G3V7C6;B4F7C2;P69897;Q4QQV0;M0R8B6	1		5.62426e+06	1		6.89744e+06
SKALGYLR		1	907.535	12.31	1	5	P14046;Q03626;D4AA52;M0R5V7;D4A6E3	1		564995	0
IEVER		0	645.356	12.98	4	5	P14046;Q03626;D4AA52;M0R5V7;D4A6E3	0			1		299321
ALGYLR		0	692.408	15.78	2	5	P14046;Q03626;D4AA52;M0R5V7;D4A6E3	0			2	0.722136	2.75424e+08
VLLDVKAR		1	913.583	21.49	8	5	Q6IFV1;Q6IFU7;Q6IFU8;Q6IFW6;F6SF42	1		4.16571e+07	0
DIDDLELTLAK		0	1245.66	71.44	33	4	B6RK61;F1LMU0;F1LRV9;G3V8B0	5	2.65735	2.466e+07	3	3.11861	1.0069e+08
AITDAAMMAEELK	M7(Oxidation); M8(Oxidation)	0	1425.66	46.9	4	4	B6RK61;F1LMU0;F1LRV9;G3V8B0	0			2	1.18163	3.07193e+07
EQDTSAHLER		0	1185.55	31.14	2	4	B6RK61;F1LMU0;F1LRV9;G3V8B0	0			1		1.30843e+06
AITDAAMMAEELKK		1	1521.76	29.86	1	4	B6RK61;F1LMU0;F1LRV9;G3V8B0	0			1		2.28267e+07
AITDAAMMAEELKK	M8(Oxidation)	1	1537.76	26.43	4	4	B6RK61;F1LMU0;F1LRV9;G3V8B0	0			1		7.38828e+07
AITDAAMMAEELKK	M7(Oxidation); M8(Oxidation)	1	1553.76	14.67	5	4	B6RK61;F1LMU0;F1LRV9;G3V8B0	0			2	1.19619	4.41909e+07
ELEELSER		0	1004.49	20.08	2	4	B6RK61;F1LMU0;F1LRV9;G3V8B0	0			1		1.36531e+07
VGNEYVTK		0	909.467	12.95	1	4	B6RK61;F1LMU0;F1LRV9;G3V8B0	0			1		1.63948e+06
TEELEEAK		0	948.452	17.25	1	4	B6RK61;F1LMU0;F1LRV9;G3V8B0	0			1		986781
LTAQPAPSPEDLALSMGTIK	M16(Oxidation)	0	2056.07	70.56	41	3	P14046;Q03626;D4AA52	5	0.849408	3.58826e+08	3	1.21308	1.09924e+08
ATAENEFVALK		0	1192.62	58	3	3	A7M746;A7M775;F7F801	2	0.945716	4.33558e+07	1		9.95267e+06
EHTFSSLLCASDAELSETLSLLLPPTVVKDSAR	C9(Carbamidomethyl)	1	3586.84	54.87	2	3	P14046;Q03626;D4AA52	1		1.30976e+07	0
IEELEEELEAER		0	1488.71	60.54	26	3	G3V8B0;F1LMU0;F1LRV9	4	1.39814	1.26075e+08	2	1.08192	2.507e+08
ATAENEFVALKK		1	1320.72	51.74	6	3	A7M746;A7M775;F7F801	3	6.10192	5.12751e+07	1		34859854
MLIYTILPDGEVIADSVK		0	1977.06	52.91	13	3	P14046;D4AA52;G3V9J1	4	0.7042	8.40463e+07	0
FAAFIDKVR		1	1066.6	38.52	8	3	A7M746;A7M775;F7F801	3	3.11754	3.31905e+07	1		45346898
MLIYTILPDGEVIADSVK	M1(Oxidation)	0	1993.06	37.81	18	3	P14046;D4AA52;G3V9J1	5	1.11214	7.15144e+07	1		1.58129e+07
AGLQFPVGR		0	944.531	64.36	55	3	M0RCL5;D4ACV3;D4AEC0	5	6.95775	1.05877e+08	3	6.58004	7.27623e+08
CCITAAPYR	C1(Carbamidomethyl); C2(Carbamidomethyl)	0	1111.5	36.18	5	3	A7M746;A7M775;F7F801	4	3.16565	2.16434e+07	0
YMVLVPSQLYTETPEK	M2(Oxidation)	0	1913.96	41.4	10	3	P14046;Q03626;D4AA52	4	0.850861	5.20654e+07	1		8.09675e+07
NKVHLSFSPSQSLPASQTHMR	M20(Oxidation)	1	2368.18	36.39	7	3	P14046;Q03626;M0R5V7	4	0.277749	2.51514e+08	0
NLHPLNELFPLAYIEDPK		0	2123.12	34.05	12	3	P14046;Q03626;G3V9J1	5	1.3428	1.05365e+08	1		2.31622e+07
HLQLAIR		0	850.526	33.06	19	3	M0RCL5;D4ACV3;D4AEC0	4	0.514188	1.24271e+08	1		1.11374e+09
SEGYLYTPQASSAEVEMSAYVVLAR	M17(Oxidation)	0	2737.31	34.5	14	3	P14046;Q03626;D4AA52	4	1.04506	2.3792e+07	0
LLLLGAGESGK		0	1057.63	53.68	32	3	Q63210;P08753;P04897	5	1.22069	3.03744e+07	3	0.49818	9.54351e+07
NSSYFVEWIPNNVK		0	1696.83	36.21	14	3	G3V7C6;B4F7C2;P69897	4	1.7191	1.94919e+07	1		4.90853e+07
CQLEINFNTLQTK	C1(Carbamidomethyl)	0	1608.81	71.33	9	3	Q9Z1P2;Q9QXQ0;D3ZCV0	5	0.704951	6.61795e+07	0
VHLSFSPSQSLPASQTHMR	M18(Oxidation)	0	2126.05	28.62	14	3	P14046;Q03626;M0R5V7	4	1.21071	82238069	1		6089367
MLIYTILPDGEVIADSVKFQVEK	M1(Oxidation)	1	2624.4	24.66	3	3	P14046;D4AA52;G3V9J1	2	1.14125	8.35918e+07	0
LTAQPAPSPEDLALSMGTIK		0	2040.07	36.72	12	3	P14046;Q03626;D4AA52	4	0.882385	4.68322e+07	1		2.52383e+08
EHTFSSLLCASDAELSETLSLLLPPTVVK	C9(Carbamidomethyl)	0	3157.64	23.12	1	3	P14046;Q03626;D4AA52	1		6.92996e+06	0
LLHAHISDTSVIVK		0	1532.88	23.03	4	3	A7M746;A7M775;F7F801	2	0.825539	4.39736e+07	0
LEQEIATYR		0	1122.58	31.88	8	3	Q6IFU8;Q6IFV1;Q6IFU7	3	0.514012	2.08088e+06	3	1.21834	3.16796e+06
FAIQDISVEETSAK		0	1537.78	63.11	18	3	Q9Z1P2;Q9QXQ0;D3ZCV0	5	0.741357	8.84676e+07	2	0.025946	6.26218e+07
MLIYTILPDGEVIADSVKFQVEK		1	2608.4	16	2	3	P14046;D4AA52;G3V9J1	0			0
KTFTAWCNSHLR	C7(Carbamidomethyl)	1	1520.74	38.21	2	3	Q9Z1P2;Q9QXQ0;D3ZCV0	2	0.87081	6.96345e+07	0
DLLLDPAWEK		0	1199.63	33.58	8	3	Q9Z1P2;Q9QXQ0;D3ZCV0	2	0.48681	1.67397e+07	1		6.25967e+07
EGLLLWCQR	C7(Carbamidomethyl)	0	1174.61	31.07	11	3	Q9Z1P2;Q9QXQ0;D3ZCV0	4	0.39212	8.07633e+07	1		4.49122e+07
TFTAWCNSHLR	C6(Carbamidomethyl)	0	1392.65	21.39	1	3	Q9Z1P2;Q9QXQ0;D3ZCV0	1		4.25213e+07	0
VYHKEESSCIHSSCTAER	C9(Carbamidomethyl); C14(Carbamidomethyl)	1	2179.95	14.99	2	3	P14046;Q03626;D4AA52	1		1.47746e+07	0
CVVVGDGAVGK	C1(Carbamidomethyl)	0	1060.55	26.4	3	3	Q8CFN2;Q6RUV5;Q5U1Y2	0			2	1.3561	3.0486e+07
MELQEIQLK		0	1131.61	14.08	2	3	Q63610;Q63610-2;P04692	0			1		1.33832e+08
LLNSCEYKGR	C5(Carbamidomethyl)	1	1239.61	20.44	1	3	P01048;P08932;P08934-2	1		2.88853e+06	0
HAEAHHTAYAVYSLSK		0	1784.87	15.23	4	3	P14046;D4AA52;G3V9J1	2	0.994002	1.57526e+08	0
SEGYLYTPQASSAEVEMSAYVVLAR		0	2721.31	12.78	1	3	P14046;Q03626;D4AA52	1		837527	0
YMVLVPSQLYTETPEK		0	1897.97	12.11	1	3	P14046;Q03626;D4AA52	1		2.42622e+07	0
FAAFIDK		0	811.435	24.95	3	3	A7M746;A7M775;F7F801	1		9.03095e+06	2	1.04896	1.00354e+07
KLLEGEESR		1	1060.56	14.57	1	3	Q10758;G3V712;G3V8C3	1		41918.7	0
TRLEQEIATYR		1	1379.73	12.83	2	3	Q6IFV1;Q6IFU7;Q6IFU8	2	1.31509	5.47433e+06	0
KLLEGEECR	C8(Carbamidomethyl)	1	1133.56	14.31	1	3	Q6IG02;Q6P6Q2;Q6IG05	0			1		776681
LDIAGR		0	644.372	26.22	12	3	Q5M7U6;P60711;P68136	0			3	2.04666	1.08244e+06
YDLDFK		0	800.382	17.47	3	3	M0R5J4;P15429;P07323	1		6.86027e+06	1		6.14473e+07
MELQEIQLK	M1(Oxidation)	0	1147.61	10.28	2	3	Q63610;Q63610-2;P04692	0			1		7.61641e+06
IAQPNYIPTQQDVLR		0	1755.93	15.1	1	3	Q63210;P08753;P04897	1		4.56717e+06	0
IKLGLK		1	671.481	13.09	1	3	P15865;D3ZBN0;D4A3K5	0			1		1.01448e+07
SLEAQAEK		0	875.447	10.9	1	3	P04692;Q63610;Q63610-2	0			1		354977
GLLSIR		0	658.424	10.9	1	3	P60711;P68136;D3ZRN3	0			1		2.02754e+06
VLENR		0	630.357	10.7	2	3	P58775;P09495;Q63610	0			1		347008
MELQEIQLKEAK	M1(Oxidation)	1	1475.79	10.1	2	3	Q63610;Q63610-2;P04692	0			1		1070844526
LEAAVTQSEQQGEAALTDAR		0	2088.02	98.94	5	3	A7M775;F7F801;D3ZWS9	3	1.4754	29864989	1		1.14949e+07
SLDLDSIIAEVK		0	1302.72	88.92	62	3	Q4FZU2;Q6P6Q2;Q6IG05	5	0.464662	3.48e+08	3	0.151853	6.00226e+08
FLEQQNQVLQTK		0	1475.79	69.54	63	3	Q6IMF3;Q6IG01;Q6IG03	5	0.410859	586279984	3	0.504213	1070844526
VVAGVASALAHKYH		1	1422.78	77.6	87	3	P02091;P11517;Q62669	5	0.577881	2.25055e+09	3	11.4674	4.61776e+08
TPSVTVQSSGSFSQK		0	1539.77	61.4	21	3	P14046;D4AA52;M0R5V7	5	14.306	1.97852e+06	0
SGVSLAALK		0	845.508	56.83	41	3	P15865;D4A3K5;M0R7B4	5	0.751492	5.21335e+07	3	0.501939	3.67257e+08
LIALLEVLSQK		0	1226.77	52.14	5	3	D4A8D5;C0JPT7;D3ZHA0	4	0.488238	6.19995e+06	0
QQNSHGGFSSTQDTVVALDALSK		0	2390.16	51.5	17	3	Q03626;M0R5V7;D4A6E3	5	1.36544	1.49499e+08	0
AAVPSGASTGIYEALELR		0	1804.95	69.81	44	3	M0R5J4;P15429;P07323	5	1.70975	9.46656e+07	2	1.20012	2.75872e+08
SYELPDGQVITIGNER		0	1790.89	70.32	101	3	P60711;P68136;D3ZRN3	5	0.500057	3.75641e+09	3	7.5906	5.54695e+08
QQNSHGGFSSTQDTVVALDALSKYGAATFSK		1	3215.57	47.61	3	3	Q03626;M0R5V7;D4A6E3	2	1.02705	7.59132e+07	0
HADSVAELGEQIDNLQR		0	1894.93	94.54	18	3	F1LMU0;F1LRV9;G3V8B0	4	2.91834	7.862e+07	1		1.55511e+07
VIGSGCNLDSAR	C6(Carbamidomethyl)	0	1248.6	45.73	15	3	P04642;P42123;F1M2L5	5	0.60953	5.11598e+07	1		1.75211e+07
VVAGVASALAHK		0	1122.66	45.16	74	3	P02091;P11517;Q62669	5	0.866017	1.15958e+08	3	14.1065	9.02092e+08
VLDELTLAR		0	1029.59	53.72	25	3	Q6IFU8;Q6IFV1;Q6IFU7	5	0.689057	2.18413e+07	3	0.50499	5.12557e+07
ALGCLEASWETIEQGR	C4(Carbamidomethyl)	0	1819.87	33.3	2	3	Q03626;M0R5V7;D4A6E3	2	0.483182	1.17239e+07	0
VTMQNLNDR	M3(Oxidation)	0	1106.53	45.33	13	3	Q6IFV1;Q6IFW6;Q6IFU9	2	0.020714	73237.6	3	0.872397	2.01043e+06
CCESNVEPLFEGYIETLRR	C1(Carbamidomethyl); C2(Carbamidomethyl)	1	2372.11	31.01	1	3	A7M775;F7F801;D3ZWS9	1		1.16323e+08	0
DMGLTAFTNLK		0	1210.61	30.79	3	3	Q03626;M0R5V7;D4A6E3	2	0.573453	10033032	0
VTMQNLNDR		0	1090.53	33.98	10	3	Q6IFV1;Q6IFW6;Q6IFU9	3	17.455	1.56111e+06	3	0.49409	143644140
KHADSVAELGEQIDNLQR		1	2023.02	29.65	4	3	F1LMU0;F1LRV9;G3V8B0	1		87629252	0
STELLIR		0	831.494	32.97	29	3	Q6LED0;D3ZK97;D3ZJ08	5	0.736243	7.14023e+08	2	0.447242	3.40754e+09
SQKTPSVTVQSSGSFSQK		1	1882.95	28.55	8	3	P14046;D4AA52;M0R5V7	3	0.75874	1.66808e+07	0
NKESVVFVQTDKPVYKPGQSVK		1	2477.34	28.54	7	3	Q03626;G3V9J1;M0R5V7	4	0.806378	3.29597e+08	0
LAELEAALQK		0	1085.62	32.08	4	3	A7M775;F7F801;D3ZWS9	2	0.181044	2.42385e+07	1		2.32284e+07
VFDKEGNGTVMGAELR	M11(Oxidation)	1	1738.85	35.66	62	3	P16409;P02600;Q64119	5	0.684964	4.27295e+07	3	0.153509	110780344
DTEELTYSVPYGREK		1	1786.85	27.74	9	3	Q03626;M0R5V7;D4A6E3	4	3.71383	1.95572e+07	0
NKESVVFVQTDKPMYKPGQSVK	M14(Oxidation)	1	2525.31	26.54	7	3	P14046;D4AA52;D4A6E3	3	3.92151	1.00657e+08	0
DTEELTYSVPYGR		0	1529.71	37.73	8	3	Q03626;M0R5V7;D4A6E3	5	1.69309	1.91839e+08	1		1.20119e+07
ILMVGLDAAGK	M3(Oxidation)	0	1103.61	44.67	8	3	P61206;P61751;P84083	5	0.720387	6061803	2	0.636518	2.07399e+07
ESVVFVQTDKPMYKPGQSVK	M12(Oxidation)	0	2283.17	26.42	7	3	P14046;D4AA52;D4A6E3	5	1.93774	2.38159e+07	0
KFDQLLAEEK		1	1220.65	41.83	12	3	G3V9Y1;F1LNF0;G3V6P7	5	0.689079	7.04178e+07	0
SLSTELFK		0	924.504	31.58	40	3	F1LMU0;F1LRV9;G3V8B0	5	1.35357	3.11005e+08	1		1.49502e+09
LVDIKGDPIPNEQVFIK		1	1925.08	43.16	9	3	Q03626;M0R5V7;D4A6E3	5	1.31102	3.99834e+08	0
HQGVMVGMGQK	M5(Oxidation); M8(Oxidation)	0	1203.56	22.69	4	3	P60711;P68136;D3ZRN3	1		157411	2	1.09259	94911.1
SGVSLAALKK		1	973.604	46.88	16	3	P15865;D4A3K5;M0R7B4	4	0.644856	4.73835e+07	2	0.603004	1.57729e+08
LVREIAQDFK		1	1218.68	21.8	3	3	Q6LED0;D3ZK97;D3ZJ08	3	0.653264	5.3585e+06	0
YVIEFIAR		0	1010.57	23.4	6	3	P08932;P08934;P08934-2	4	2.19071	4.33625e+07	0
WQFFQNR		0	1025.49	26.82	3	3	A7M775;F7F801;D3ZWS9	2	0.815924	6.22213e+07	0
GGVDDEITLSAYITMALLESSLPDTDPVVSK		0	3236.62	21.65	2	3	P14046;Q03626;D4A6E3	2	1.14649	2.90583e+06	0
DMGLTAFTNLK	M2(Oxidation)	0	1226.61	38.4	8	3	Q03626;M0R5V7;D4A6E3	5	8.26277	4.1357e+06	1		2.98235e+07
EAECVEADSGR	C4(Carbamidomethyl)	0	1222.5	21.45	1	3	A7M775;F7F801;D3ZWS9	1		152147	0
DLTDYLMK	M7(Oxidation)	0	1014.48	32.06	25	3	P60711;P68136;D3ZRN3	5	1.06339	2.05366e+08	3	1.50877	509538208
GGVDDEITLSAYITMALLESSLPDTDPVVSK	M15(Oxidation)	0	3252.62	25.19	6	3	P14046;Q03626;D4A6E3	3	0.9798	1.6959e+07	0
HADSVAELGEQIDNLQRVK		1	2122.09	19.95	1	3	F1LMU0;F1LRV9;G3V8B0	1		5.10852e+07	0
IMQWQDVKTENGLK	M2(Oxidation)	1	1705.86	27.86	5	3	P14046;D4AA52;M0R5V7	4	0.594396	2.75151e+07	0
EIAQDFKTDLR		1	1335.69	24.61	23	3	Q6LED0;D3ZK97;D3ZJ08	5	1.09632	2.54472e+08	1		2.08329e+08
VVSMDKNLHPLNELFPLAYIEDPK		1	2782.46	28.88	5	3	P14046;Q03626;D4A6E3	3	0.741075	5.61092e+07	0
YVRDMGLTAFTNLK	M5(Oxidation)	1	1644.84	18.03	5	3	Q03626;M0R5V7;D4A6E3	3	1.48767	8.86461e+07	0
LHVDPENFR		0	1126.56	28.22	32	3	P02091;P11517;Q62669	5	0.620267	4.25001e+07	3	15.7512	2.73338e+08
ESVVFVQTDKPVYKPGQSVK		0	2235.21	31.92	6	3	Q03626;G3V9J1;M0R5V7	4	0.554199	5.9764e+07	0
CQNTKLEAAVTQSEQQGEAALTDAR	C1(Carbamidomethyl)	1	2719.3	14.93	1	3	A7M775;F7F801;D3ZWS9	1		7.81902e+07	0
LDLAGRDLTDYLMK	M13(Oxidation)	1	1639.84	31.98	27	3	P60711;P68136;D3ZRN3	5	0.767928	2.88757e+08	2	0.759142	72173842
IMQWQDVK	M2(Oxidation)	0	1063.52	23.06	4	3	P14046;D4AA52;M0R5V7	2	1.09308	5.59418e+07	2	0.28888	2.71136e+07
LHFFMPGFAPLTSR	M5(Oxidation)	0	1636.83	34.55	9	3	G3V7C6;B4F7C2;P69897	4	0.434565	2.83537e+07	0
LAAELNHAQEAMEGYK	M12(Oxidation)	0	1790.84	13.96	1	3	A7M775;F7F801;D3ZWS9	1		2.9114e+07	0
VVSMDKNLHPLNELFPLAYIEDPK	M4(Oxidation)	1	2798.45	22.52	9	3	P14046;Q03626;D4A6E3	5	1.60206	1.0251e+08	0
DLTDYLMKILTER	M7(Oxidation)	1	1626.84	13.35	1	3	P60711;P68136;D3ZRN3	1		8.63275e+06	0
HLQLAIRNDEELNK		1	1692.9	31.78	24	3	M0RCL5;D4ACV3;D3ZXP3	5	1.45953	2.60007e+07	0
DVDCAYLR	C4(Carbamidomethyl)	0	1011.46	21.44	2	3	A7M746;A7M775;F7F801	2	0.928688	1.72634e+08	0
VTIMPKDIQLAR	M4(Oxidation)	1	1400.79	19.41	3	3	Q6LED0;D3ZK97;D3ZJ08	3	0.538343	7.63086e+06	0
GDLGIEIPAEKVFLAQK		1	1828.02	14.94	5	3	P11980;P11980-2;P12928-2	5	0.499893	1.23386e+08	0
AVCMLSNTTAIAEAWAR	C3(Carbamidomethyl); M4(Oxidation)	0	1880.9	60.06	4	3	Q5XIF6;Q6AYZ1;Q6AY56	3	0.537925	9.22756e+06	0
FDQLLAEEK		0	1092.56	50.23	2	3	G3V9Y1;F1LNF0;G3V6P7	2	0.0898275	2.23905e+07	0
LGEIVTTIPTIGFNVETVEYK		0	2323.25	35.9	2	3	P61206;P61751;P84083	1		4.36747e+06	1		14724744
TAVCDIPPR	C4(Carbamidomethyl)	0	1028.52	35.17	7	3	G3V7C6;B4F7C2;P69897	1		1.28439e+06	2	0.558091	960935
GYEEWLLNEIR		0	1421.71	30.54	1	3	Q9Z1P2;Q9QXQ0;D3ZCV0	1		1.11421e+07	0
IKIIAPPER		1	1036.65	30.53	5	3	P60711;P68136;D3ZRN3	2	0.642306	5.46702e+07	3	2.73028	2.10765e+07
IMNTFSVVPSPK	M2(Oxidation)	0	1335.7	29.55	3	3	G3V7C6;B4F7C2;P69897	1		1.31606e+07	2	0.597483	2.12569e+06
GDLGIEIPAEK		0	1141.61	39.58	18	3	P11980;P11980-2;P12928-2	4	1.00602	1.89331e+08	3	3.89747	1.12137e+08
GDPIPNEQVFIK		0	1356.72	39.57	4	3	Q03626;M0R5V7;D4A6E3	3	0.467293	2.82632e+07	1		3.60816e+07
ALTVPELTQQMFDAK	M11(Oxidation)	0	1707.87	24.35	8	3	G3V7C6;B4F7C2;Q4QQV0	3	3.75994	4.42055e+06	2	0.495021	1.7729e+07
GHYTEGAELVDSVLDVVRK		1	2087.08	27.2	2	3	G3V7C6;P69897;Q4QQV0	2	0.527969	2.43877e+07	0
EAESCDCLQGFQLTHSLGGGTGSGMGTLLISK	C5(Carbamidomethyl); C7(Carbamidomethyl); M25(Oxidation)	0	3327.54	14.78	1	3	G3V7C6;B4F7C2;P69897	1		2.68393e+06	0
DLTDYLMK		0	998.486	29.94	9	3	P60711;P68136;D3ZRN3	4	0.446722	15810649	2	1.36417	8.50206e+08
SGPFGQIFRPDNFVFGQSGAGNNWAK		0	2798.35	53.36	2	3	G3V7C6;B4F7C2;P69897	2	0.466171	6.5361e+07	0
EIVHIQAGQCGNQIGAK	C10(Carbamidomethyl)	0	1822.93	15.96	8	3	P69897;G3V7C6;B4F7C2	3	1.94844	1.58835e+06	0
GHYTEGAELVDSVLDVVR		0	1958.98	35.25	1	3	G3V7C6;P69897;Q4QQV0	1		3.3558e+07	0
ISEQFTAMFR	M8(Oxidation)	0	1245.59	49.79	4	3	G3V7C6;B4F7C2;P69897	3	1.0594	2.8219e+06	0
VFDKEGNGTVMGAELR		1	1722.85	26.57	2	3	P16409;P02600;Q64119	1		1.07109e+07	0
LHFFMPGFAPLTSR		0	1620.84	20.65	1	3	G3V7C6;B4F7C2;P69897	1		8.67452e+06	0
DLNMDCVIAEIK	C6(Carbamidomethyl)	0	1420.68	52.9	1	3	A7M775;F7F801;D3ZWS9	1		3.70595e+06	0
YLTVAAVFR		0	1039.59	21.48	1	3	G3V7C6;B4F7C2;P69897	1		5.06492e+06	0
SGETEDTFIADLVVGLCTGQIK	C17(Carbamidomethyl)	0	2353.16	36.83	4	3	M0R5J4;P15429;P07323	2	1.08233	9.09984e+06	0
AGTQIENIEEDFR		0	1521.72	50.69	6	3	Q9Z1P2;D3ZCV0;Q8R4I6	0			2	1.32641	7.80209e+07
LISQIVSSITASLR		0	1487.88	50.3	2	3	Q5XIF6;Q6AYZ1;Q6AY56	0			1		1.59566e+07
SSGSLFNNAMK	M10(Oxidation)	0	1171.54	26.48	1	3	Q03626;M0R5V7;D4A6E3	0			0
EGNGTVMGAELR	M7(Oxidation)	0	1249.58	23.21	6	3	P16409;P02600;Q64119	0			2	1.25549	1.56055e+07
HQGVMVGMGQK		0	1171.57	22.67	1	3	P60711;P68136;D3ZRN3	0			1		4.45009e+06
SSGSLLNNAMK		0	1121.56	22.45	1	3	P14046;D4AA52;P06238	0			1		1.34187e+08
ASFNHFDR		0	993.454	18.39	2	3	Q9Z1P2;D3ZCV0;Q8R4I6	0			1		2.27458e+06
IMQWQDVK		0	1047.53	46.79	2	3	P14046;D4AA52;M0R5V7	0			2	0.174947	3.81259e+06
SRAEAESWYR		1	1254.59	11.66	1	3	A7M775;F7F801;D3ZWS9	0			1		2.85459e+06
VHLTDAEK		0	912.478	23.65	21	3	P02091;P11517;Q62669	5	1.80949	350475	2	1.19267	3.4104e+07
CKLAELEAALQK	C1(Carbamidomethyl)	1	1373.74	21.66	1	3	A7M775;F7F801;D3ZWS9	1		2.79855e+07	0
AFSCASACGPRPGR	C4(Carbamidomethyl); C8(Carbamidomethyl)	0	1493.67	18.15	3	3	A7M746;A7M775;F7F801	2	0.225293	6.00595e+06	0
YRPGTVALR		0	1032.59	22.95	20	3	Q6LED0;D3ZK97;D3ZJ08	3	7.82553	1.78683e+07	3	9.14282	3.71186e+07
TPSVTVQSSGSFSQKFQVDK		1	2157.09	11.67	1	3	P14046;D4AA52;M0R5V7	1		2.43697e+06	0
LDLAGRDLTDYLMK		1	1623.84	17.07	4	3	P60711;P68136;D3ZRN3	2	0.0130907	1.58693e+07	1		1.08497e+08
YQKSTELLIR		1	1250.71	18.75	3	3	Q6LED0;D3ZK97;D3ZJ08	3	0.374582	1.0891e+07	0
TREEINELNR		1	1273.65	20.14	3	3	A7M775;F7F801;D3ZWS9	0			1		2.13109e+07
NLDIERPTYTNLNR		0	1718.88	16.51	4	3	Q5XIF6;Q6AYZ1;Q6AY56	3	2.16893	3.09409e+07	1		5.72943e+07
AQYDDIASR		0	1038.49	12.92	2	3	A7M775;F7F801;D3ZWS9	0			1		3.04704e+07
GTGASGSFK		0	811.395	21.3	2	3	P15865;M0R7B4;D3ZBN0	0			2	0.069564	234430
EYQELMNVK	M6(Oxidation)	0	1169.55	16.17	1	3	Q6IG05;Q10758;G3V712	0			1		1.68599e+06
DLQHRLDEAEQLALK		1	1778.94	17.32	2	3	F1LMU0;F1LRV9;G3V8B0	1		8.28216e+07	0
HQGVMVGMGQK	M5(Oxidation)	0	1187.57	20.48	4	3	P60711;P68136;D3ZRN3	0			1		5.39964e+06
HTNYTMEHLR	M6(Oxidation)	0	1317.6	12.2	2	3	Q9QXQ0;Q9Z1P2;D3ZCV0	0			0
IIAPPERK		1	923.567	14.79	3	3	P60711;P68136;D3ZRN3	0			1		1.04475e+06
NDEELNK		0	861.395	16.6	1	3	M0RCL5;D4ACV3;D3ZXP3	0			1		1.69381e+06
ALDFIASK		0	864.483	19.96	4	3	Q9Z1P2;Q9QXQ0;Q8R4I6	1		8.18895e+07	2	0.848737	1.34277e+08
RGILTLK		1	800.535	23.49	2	3	P60711;P68136;D3ZRN3	1		388557	1		5.5629e+07
DIQLAR		0	715.409	12.35	1	3	Q6LED0;D3ZK97;D3ZJ08	0			1		1.5014e+07
LPFQR		0	660.382	35.15	6	3	Q6LED0;D3ZK97;D3ZJ08	0			2	0.767715	1.99379e+08
IIAPPER		0	795.472	21.24	4	3	P60711;P68136;D3ZRN3	0			2	0.842171	1.63586e+08
ATSQVVAGTK		0	961.531	24.98	3	3	P08932;P08934;P08934-2	2	0.929137	242035	0
YLDIPK		0	748.424	21.37	6	3	Q9Z1P2;Q9QXQ0;Q8R4I6	0			3	2.18521	7.00021e+07
KLPFQR		1	788.478	14.03	4	3	Q6LED0;D3ZK97;D3ZJ08	0			1		6.23773e+08
HLDNLK		0	739.409	17.66	2	3	P02091;P11517;Q62669	0			1		7.88048e+07
MIYASSKDAIK	M1(Oxidation)	1	1242.64	11.25	1	3	M0RC65;P45592;Q7M0E3	0			0
GILTLK		0	644.433	23.34	11	3	P60711;P68136;D3ZRN3	0			3	0.541993	1.31183e+09
KHEAFESDLAAHQDR		1	1753.82	10.93	1	3	Q9Z1P2;Q9QXQ0;D3ZCV0	1		9.47311e+06	0
EIAQDFK		0	850.431	11.98	1	3	Q6LED0;D3ZK97;D3ZJ08	0			1		4.49182e+07
SAPSTGGVK		0	803.427	10	1	3	D3ZK97;Q6LED0;D3ZJ08	0			0
DMGLTAFTNLKIK	M2(Oxidation)	1	1467.79	12.92	4	3	Q03626;M0R5V7;D4A6E3	3	0.965187	5.96439e+07	0
FQSSAVMALQEACESYLVGLFEDTNLCAIHAK	C13(Carbamidomethyl); C27(Carbamidomethyl)	0	3602.7	12.59	1	3	Q6LED0;D3ZJ08;D3ZK97	1		1.70227e+07	0
AGLQFPVGRVHR		1	1336.76	11.09	1	3	M0RCL5;D4ACV3;D3ZXP3	1		5.60743e+07	0
LDEAEQLALK		0	1129.61	54.04	16	2	F1LMU0;F1LRV9	2	0.375612	7.58316e+07	2	1.1327	6.53759e+08
LEQQVDDLEGSLEQEK		0	1859.89	46.68	4	2	F1LMU0;F1LRV9	1		8.59782e+06	1		3.88399e+07
ELTYQTEEDR		0	1283.58	37.81	7	2	F1LMU0;F1LRV9	3	0.632597	5.86434e+06	3	6.73549	3.91404e+06
LDEAEQLALKGGK		1	1371.75	42.05	24	2	F1LMU0;F1LRV9	4	0.513282	3.83876e+07	1		6.37082e+07
LEQQVDDLEGSLEQEKK		1	1987.98	63.02	7	2	F1LMU0;F1LRV9	4	3.94304	1.08799e+07	1		3.7365e+07
LASADIETYLLEK		0	1465.78	103.16	24	2	F1LMU0;F1LRV9	4	2.65295	2.93872e+07	2	1.39208	5.90912e+08
ENQSILITGESGAGK		0	1503.77	24.5	6	2	F1LMU0;F1LRV9	3	2.13784	1.546e+06	1		3.98671e+07
NKDPLNETVVGLYQK		1	1717.91	44.32	7	2	F1LMU0;F1LRV9	3	2.10525	5.37486e+06	2	1.3016	1.22787e+08
ANSEVAQWR		0	1060.52	51.29	13	2	F1LMU0;F1LRV9	3	7.83724	1.59054e+07	3	0.750006	8.30893e+07
ELTYQTEEDRK		1	1411.67	35.49	5	2	F1LMU0;F1LRV9	0			2	0.337431	6.70103e+06
VKVGNEYVTK		1	1136.63	35.13	1	2	F1LMU0;F1LRV9	0			1		1.96496e+07
TKYETDAIQR		1	1224.62	23.87	9	2	F1LMU0;F1LRV9	0			3	0.529926	4.03606e+07
DPLNETVVGLYQK		0	1475.78	19.39	1	2	F1LMU0;F1LRV9	0			1		114486115
DIDDLELTLAKVEK		1	1601.86	13.62	1	2	F1LMU0;F1LRV9	1		4.2752e+07	0
STHPHFVR		0	980.506	31.3	6	2	F1LMU0;F1LRV9	0			1		3.6284e+07
CLIPNETK	C1(Carbamidomethyl)	0	974.498	12.05	10	2	F1LMU0;F1LRV9	3	13.7235	1.53452e+06	0
LLILR		0	627.455	21.73	56	2	Q5M7U6;G3V8L7	0			3	0.538725	6.41316e+07
VVESMQSTLDAEIR	M5(Oxidation)	0	1593.78	109.97	60	2	F1LMU0;F1LRV9	5	1.28362	5.41857e+07	3	1.41431	6.20986e+06
NLQQEISDLTEQIAEGGK		0	1972.98	84.25	50	3	F1LMU0;F1LRV9;G3V6E1	5	2.42821	4.01468e+07	3	1.04544	267841161
LQNEVEDLMLDVER	M9(Oxidation)	0	1718.83	89.5	30	3	G3V6E1;F1LMU0;F1LRV9	2	0.970985	4.97856e+07	3	6.66345	3.96332e+07
LEEAGGATSAQIEMNK	M14(Oxidation)	0	1664.78	67.93	10	3	F1LMU0;F1LRV9;G3V6E1	2	0.610027	1.47477e+07	2	1.02875	1.62625e+07
MQGTLEDQIISANPLLEAFGNAK	M1(Oxidation)	0	2476.24	84.65	43	3	F1LMU0;F1LRV9;G3V6E1	5	3.45545	4.36611e+07	2	1.39723	5.45426e+08
VQLLHTQNTSLINTK		0	1709.95	76.2	39	3	F1LMU0;F1LRV9;G3V6E1	5	1.35762	3.35157e+08	3	4.28624	3.00082e+08
ENKNLQQEISDLTEQIAEGGK		1	2344.17	54.45	12	3	F1LMU0;F1LRV9;G3V6E1	5	1.67298	3.71986e+07	0
ALQEAHQQTLDDLQAEEDKVNTLTK		1	2838.41	66.97	17	3	F1LMU0;F1LRV9;G3V6E1	5	6.19514	4.1221e+07	1		168300100
IQLELNQVKSEIDR		1	1684.93	48.1	13	3	F1LMU0;F1LRV9;G3V6E1	4	1.49149	1.01359e+08	0
QAFTQQIEELKR		1	1490.8	102.96	51	3	F1LMU0;F1LRV9;G3V6E1	5	0.817932	257098462	3	5.28619	1.84816e+08
NAYEESLDQLETLKR		1	1808.9	69.39	21	3	F1LMU0;F1LRV9;G3V6E1	4	0.778817	1.25583e+08	2	0.966883	4.11216e+08
NFDKILAEWK		1	1263.68	40.63	20	3	F1LRV9;G3V6E1;G3V8B0	5	1.17776	5.73975e+07	0
KLETDISQIQGEMEDIVQEAR		1	2432.2	35.91	8	3	F1LMU0;F1LRV9;G3V6E1	4	2.3346	3.63586e+07	1		1.50286e+08
ELEEISERLEEAGGATSAQIEMNK	M22(Oxidation)	1	2650.25	38.93	11	3	F1LMU0;F1LRV9;G3V6E1	5	4.08832	1.59573e+07	1		8.42416e+07
NAYEESLDQLETLK		0	1652.8	54.77	5	3	F1LMU0;F1LRV9;G3V6E1	1		2.54392e+07	1		1.74231e+08
IEELEEEIEAERASR		1	1802.88	35.94	15	3	F1LMU0;F1LRV9;G3V6E1	5	9.02739	4.11467e+07	0
KLETDISQIQGEMEDIVQEAR	M13(Oxidation)	1	2448.2	34.69	13	3	F1LMU0;F1LRV9;G3V6E1	5	2.151	2.78311e+07	2	0.548704	3.87393e+07
IQLELNQVK		0	1084.64	42.25	21	3	F1LMU0;F1LRV9;G3V6E1	5	2.38672	2.14308e+08	3	2.52171	3.4194e+08
LAQLITR		0	814.515	34.64	50	3	F1LMU0;F1LRV9;G3V6E1	4	0.746692	5.98977e+06	3	16.5439	60289479
MFLWMVTR	M1(Oxidation); M5(Oxidation)	0	1115.54	41.61	11	3	F1LMU0;F1LRV9;G3V6E1	4	13.0838	1.49512e+06	3	31.6657	5.77444e+06
IQHELEEAEER		0	1382.65	23.67	8	3	F1LMU0;F1LRV9;G3V6E1	2	0.183187	2.39363e+06	1		75737380
DTQLHLDDALR		0	1296.66	40.34	7	3	F1LMU0;F1LRV9;G3V6E1	1		5.0685e+06	2	0.974303	9.44451e+07
QRLQNEVEDLMLDVER		1	1986.99	14.15	2	3	G3V6E1;F1LMU0;F1LRV9	1		2.05509e+07	0
VQLLHTQNTSLINTKK		1	1838.05	13.68	3	3	F1LMU0;F1LRV9;G3V6E1	3	0.937927	3.14218e+07	0
MSSYAFFVQTCR	M1(Oxidation); C11(Carbamidomethyl)	0	1512.66	58.04	1	3	D4A9T3;P52925;D3ZN59	1		9.61141e+06	0
MQGTLEDQIISANPLLEAFGNAK		0	2460.25	54.29	7	3	F1LMU0;F1LRV9;G3V6E1	3	17.2167	3.49276e+06	1		248316264
AGLLGLLEEMR	M10(Oxidation)	0	1217.66	37.48	3	3	F1LRV9;G3V6E1;G3V8B0	1		1.36759e+07	1		3.13535e+07
GSSFQTVSALFR		0	1299.67	53.6	10	3	F1LMU0;F1LRV9;G3V6E1	2	1.37631	4.21998e+07	2	1.29421	259381576
ILYADFK		0	869.478	36.19	21	3	F1LMU0;F1LRV9;G3V6E1	3	7.30784	1.53482e+07	3	19.613	5.16173e+07
AGLLGLLEEMR		0	1201.66	37.68	3	3	F1LRV9;G3V6E1;G3V8B0	2	0.986865	2.72889e+06	1		2.82786e+07
TPGAMEHELVLHQLR	M5(Oxidation)	0	1746.9	19.49	1	3	F1LMU0;F1LRV9;G3V6E1	1		5.96509e+07	0
QREEQAEPDGTEVADK		1	1801.82	31.29	13	3	F1LMU0;F1LRV9;G3V6E1	1		107016	3	1.66073	3.61359e+07
LQNEVEDLMLDVER		0	1702.83	80.63	14	3	G3V6E1;F1LMU0;F1LRV9	2	1.07286	8.71053e+06	1		28366961
SRDHGLPGYNAWR		1	1528.74	24.79	1	3	D3ZGE2;D3ZYH8;D3ZSY4	1		7.2709e+07	0
LTGAVMHYGNMK	M6(Oxidation)	0	1337.63	40.35	2	3	F1LMU0;F1LRV9;G3V6E1	0			1		3.91255e+07
IAEKDEEIDQLK		1	1430.74	36.85	5	3	F1LMU0;F1LRV9;G3V6E1	0			1		8.85836e+07
EQLAMVER		0	975.493	34.64	2	3	F1LMU0;F1LRV9;G3V6E1	0			2	1.35241	4.11423e+07
EEQAEPDGTEVADK		0	1517.66	27.68	3	3	F1LMU0;F1LRV9;G3V6E1	0			1		4.85334e+07
EFEMSNLQSK	M4(Oxidation)	0	1228.55	25.6	5	3	F1LMU0;F1LRV9;G3V6E1	0			3	1.16783	4.68807e+07
VVESMQSTLDAEIR		0	1577.78	21.12	2	3	F1LMU0;F1LRV9;G3V6E1	0			1		8.85241e+06
LTGAVMHYGNMK	M6(Oxidation); M11(Oxidation)	0	1353.63	20.97	3	3	F1LMU0;F1LRV9;G3V6E1	0			1		1.32974e+07
LLGSIDIDHTQYK		0	1502.78	17.02	1	3	F1LMU0;F1LRV9;G3V6E1	0			1		4.44814e+07
DHGLPGYNAWR		0	1285.61	20.86	6	3	D3ZGE2;D3ZYH8;D3ZSY4	4	0.145991	3.50616e+07	0
LEEAGGATSAQIEMNKK	M14(Oxidation)	1	1792.88	18.08	1	3	F1LMU0;F1LRV9;G3V6E1	1		2.38408e+06	0
INQQLDTK		0	959.516	28.29	2	3	F1LMU0;F1LRV9;G3V6E1	0			1		1.53615e+06
KGSSFQTVSALFR		1	1427.77	20.2	1	3	F1LMU0;F1LRV9;G3V6E1	1		2.23198e+07	0
EFEMSNLQSK		0	1212.56	12.23	2	3	F1LMU0;F1LRV9;G3V6E1	0			1		4.56181e+07
IVGAMVQIITYR		0	1363.78	24.61	1	3	D3ZGE2;D3ZYH8;D3ZSY4	1		8.90194e+06	0
QAFTQQIEELK		0	1334.69	12.9	1	3	F1LMU0;F1LRV9;G3V6E1	0			1		4.78778e+06
ILAEWK		0	759.441	30.73	7	3	F1LRV9;G3V6E1;G3V8B0	0			3	6.72979	52236755
GLMATPAK	M3(Oxidation)	0	804.428	17.95	3	3	D3ZGE2;D3ZYH8;D3ZSY4	3	0.292067	119318	0
VTFQLK		0	735.44	17.54	1	3	F1LMU0;F1LRV9;G3V6E1	0			1		109201617
KGFPSR		1	691.389	13.64	1	3	F1LMU0;F1LRV9;G3V6E1	0			1		457717
QLEEEVKAK		1	1073.58	13.03	1	3	F1LRV9;G3V6E1;G3V8B0	0			1		5.33859e+07
HPDASVNFSEFSK		0	1464.68	12.58	1	3	D4A9T3;P52925;D3ZN59	1		1.18039e+07	0
VNQIGSVTESIQACK	C14(Carbamidomethyl)	0	1633.82	88.64	52	2	P15429;M0R5J4	4	2.58729	7.19862e+07	2	1.24221	8.50932e+07
NSLENTLTESEAR		0	1463.7	77.51	12	2	F6SF42;F7EM03	5	4.36739	9.08336e+07	2	0.0314255	3.71725e+07
DLEEATLQHEATAAALR		0	1838.93	102.78	44	2	F1LMU0;G3V8B0	5	3.09512	1.4289e+08	2	0.84016	1.84015e+08
ATDAEADVASLNR		0	1332.64	70.1	24	2	P58775;P04692	5	0.849553	8.37255e+07	3	6.22257	9.73087e+07
QQNSYGGFSSTQDTVVALDALSK		0	2416.17	84.7	43	2	P14046;D4AA52	5	3.27417	1.08858e+08	2	1.19279	1.98089e+07
ALAAAGYDVEKNNSR		1	1578.79	101.09	61	2	P15865;M0R7B4	5	0.81379	7.97234e+07	2	0.383302	2.33353e+08
FSVATQICNITPGKGPK	C8(Carbamidomethyl)	1	1817.96	67.79	23	2	P01048;P08932	5	4.79303	4.78081e+08	2	0.376589	4.68164e+08
IQVLQQQADDAEER		0	1642.8	86.06	8	2	Q63610;Q63610-2	3	0.351811	1.32386e+07	3	0.794285	22009518
IANVFTNAFR		0	1152.62	66.07	24	2	D3ZGE2;D3ZYH8	5	1.10056	9.31901e+08	3	5.24953	97011640
QAEEAEEQSNVNLAK		0	1659.78	91.92	15	2	F1LMU0;F1LRV9	5	0.669231	2.44945e+07	1		62747354
QQNSYGGFSSTQDTVVALDALSKYGAATFSK		1	3241.58	64.06	5	2	P14046;D4AA52	4	2.96786	2.97319e+07	0
TSMVLVNYLLFK		0	1427.8	80.76	18	2	P05544;P05545	5	0.569807	7.53629e+07	1		1.33194e+08
ATVLNYLPTSLPMAVLLEASPDFTAVPVENNQDSYCLGANGR	C36(Carbamidomethyl)	0	4508.22	62.95	9	2	P14046;D4AA52	3	11.3178	6.02111e+06	0
DAVLLVFANK		0	1089.63	62.19	2	2	P61206;P84083	1		1.26106e+07	1		1.69993e+07
SDLEANAEALTQEIDFLR		0	2035	61.4	2	2	A7M746;D3ZWS9	1		7.59817e+06	0
DAEEAATGECTTTLGK	C10(Carbamidomethyl)	0	1653.73	63.64	2	2	P01048;P08932	2	0.892401	2.39921e+07	0
NTFAEVTGLSPGVTYLFK		0	1944.02	60.04	12	2	F1LST1;P04937-4	5	2.19674	8.85317e+07	0
LLSTLCSADVCQCAEGK	C6(Carbamidomethyl); C11(Carbamidomethyl); C13(Carbamidomethyl)	0	1911.86	59.64	2	2	P08649;Q6MG90	2	1.24767	2.96341e+07	0
FGVEQDVDMVFASFIR	M9(Oxidation)	0	1875.9	78.08	21	2	P11980;P11980-2	4	0.514896	9.69076e+06	2	1.31016	1.17191e+08
SSPVVIDASTAIDAPSNLR		0	1913	70.81	14	2	F1LST1;P04937-4	5	1.31994	1.08957e+08	1		1281794
MQKEITALAPSTMK	M1(Oxidation); M13(Oxidation)	1	1580.8	56.75	14	2	P60711;P68136	4	0.623285	1.15044e+08	0
ISLCHGNPTFSSETK	C4(Carbamidomethyl)	0	1677.79	80.48	19	2	P14046;D4AA52	5	5.04597	269711753	2	1.19667	3.82365e+07
VVLEGGIDPILR		0	1280.76	62.96	27	2	D3ZGE2;D3ZYH8	4	0.502216	4.84708e+08	3	3.25111	1.89103e+08
GQVGGDVNVEMDAAPGVDLSR	M11(Oxidation)	0	2101.99	71.47	4	2	Q6IFV1;Q6IFU7	3	0.273674	1.34422e+06	1		292977
LDIDSAPITAR		0	1171.63	75.73	22	2	P11980;P11980-2	4	0.649607	1.66156e+08	3	11.2068	2.78491e+07
TSMVLVNYLLFK	M3(Oxidation)	0	1443.79	77.89	23	2	P05544;P05545	5	0.665996	2.082e+08	3	0.650103	424997638
QLLQANPILEAFGNAK		0	1726.95	51.14	30	2	F1LNF0;G3V6P7	5	0.544866	1.671e+08	2	0.252759	2.49299e+07
GDFCIQVGR	C4(Carbamidomethyl)	0	1051.5	55.74	7	2	Q05982;P19804	5	0.667971	1.2264e+07	1		1.1553e+07
ILSLAQEQIGDSPEK		0	1627.85	74.63	6	2	P08649;Q6MG90	3	2.49607	6.14391e+06	3	0.677886	2.37201e+07
RFCGLPQPSTVGELGTVLK	C3(Carbamidomethyl)	1	2059.1	66.37	12	2	D3ZGE2;D3ZYH8	3	1.23722	3.2087e+08	0
KATDAEADVASLNR		1	1460.74	60.95	21	2	P58775;P04692	5	2.34253	1.27679e+07	3	8.32092	32796522
ATSNVFAMFDQSQIQEFK	M8(Oxidation)	0	2106.98	84.35	5	2	P13832;B0BMS8	3	0.278246	4.24124e+06	1		5.99038e+07
EVATNSELVQSGK		0	1361.69	70.92	22	2	Q6IFV1;Q6IFU8	4	1.77822	9.30765e+06	3	0.470752	26805636
VGQLLACLIGTQFR	C7(Carbamidomethyl)	0	1575.87	83.33	24	2	D3ZGE2;D3ZYH8	4	1.64421	2.23939e+08	2	0.960507	4.90142e+07
IGGIGTVPVGR		0	1025.61	62.43	34	2	M0R757;P62632	5	1.87083	9.53216e+07	3	1.4767	259243728
QSPGPCGSEVATVPETGR	C6(Carbamidomethyl)	0	1828.85	47.52	14	2	P14046;D4AA52	5	1.96824	6.70829e+07	2	0.862798	2.1174e+07
YLECSALTQR	C4(Carbamidomethyl)	0	1240.6	55.11	15	2	Q6RUV5;Q5U1Y2	5	0.770559	2.571e+07	2	1.31067	6.71934e+07
EFTPCAQAAFQK	C5(Carbamidomethyl)	0	1397.65	49.07	53	2	P02091;P11517	5	1.07749	5.53182e+08	3	8.94415	641983828
ATGVFTTLQPLR		0	1303.74	46.49	10	2	F1LST1;P04937-4	5	1.49404	2.28534e+08	0
ALMAYAFALAGNQEK		0	1597.81	68.04	12	2	P14046;D4AA52	5	0.52875	2.29103e+07	0
MQQVESSLQPETLK		0	1617.81	74.64	9	2	P05544;P05545	3	0.836952	6.77571e+07	3	0.118511	1.07171e+08
MQQVESSLQPETLKK	M1(Oxidation)	1	1761.9	62.35	30	2	P05544;P05545	5	0.798359	2.19242e+08	3	0.401182	579205683
TPLVTIQSSGSFSQK		0	1579.84	60.18	4	2	Q03626;D4A6E3	3	51.7018	345504	0
DLQFVEVTDVK		0	1292.68	67.16	5	2	F1LST1;P04937-4	5	2.27145	3.49736e+07	0
TKTETITGFQVDAIPANGQTPVQR		1	2572.34	44.9	7	2	F1LST1;P04937-4	5	2.36882	8.42502e+07	0
GGEFEMMPLGVNK	M6(Oxidation); M7(Oxidation)	0	1440.65	60.44	12	2	Q03626;D4A6E3	5	1.70048	7.26443e+07	2	0.011265	3.49445e+07
LLVVYPWTQR		0	1274.73	46.97	186	2	P02091;P11517	5	0.576611	27421241534	3	11.6425	2.79231e+09
LGYILTCPSNLGTGLR	C7(Carbamidomethyl)	0	1734.92	44.41	5	2	P09605;M0R6J6	3	0.650152	3.00423e+07	1		5.75837e+07
FTQVSPTTLTAQWTAPSVK		0	2063.09	50.3	14	2	F1LST1;P04937-4	5	2.61755	7.79113e+07	0
QNQIAVDEIR		0	1185.62	49.03	22	2	D3ZGE2;D3ZYH8	4	1.30429	2.72725e+08	3	0.586325	5.6517e+08
ALAAAGYDVEK		0	1107.57	46.63	37	2	P15865;M0R7B4	5	0.616535	5.90246e+07	3	3.00649	4.78738e+07
VGWEQLLTTIAR		0	1386.78	59.34	15	2	Q9Z1P2;Q9QXQ0	5	0.504037	7.96246e+07	1		1.32477e+07
IGFPWSEIR		0	1104.58	47.79	19	2	F1LP60;P31977	5	0.930731	9.98262e+07	3	0.269791	4.41624e+07
KASGPPVSELITK		1	1326.76	55.78	46	2	P15865;M0R7B4	5	0.999471	1.37577e+08	1		2.78993e+08
LASDLLEWIR		0	1215.68	50.59	6	2	Q9Z1P2;Q9QXQ0	4	0.490373	1.65689e+07	1		7923257
VAQEHFGK		0	915.468	41.86	7	2	P12346;E9PST1	4	1.11958	239806	3	0.80313	3.80783e+06
EQAEAEVASLNR		0	1316.64	41.38	11	2	Q63610;Q63610-2	3	0.664148	1.33945e+07	3	1.25829	1.44996e+07
NALAHALQSAR		0	1151.63	40.84	28	2	F1LMU0;G3V8B0	5	1.57179	7.6144e+07	2	1.18671	1.82848e+08
KIQVLQQQADDAEER		1	1770.9	99.5	8	2	Q63610;Q63610-2	4	0.658522	3.77426e+07	2	0.441271	1.17332e+07
ALMAYAFALAGNQEK	M3(Oxidation)	0	1613.8	62.81	9	2	P14046;D4AA52	5	1.04806	6.81314e+07	1		3.06769e+06
NTGIICTIGPASR	C6(Carbamidomethyl)	0	1359.7	53.76	27	2	P11980;P11980-2	5	0.539879	4.70647e+08	3	0.693259	140390668
FCGLPQPSTVGELGTVLK	C2(Carbamidomethyl)	0	1903	39.61	15	2	D3ZGE2;D3ZYH8	5	1.90212	3.76058e+08	0
RYEEEVSLR		1	1180.6	39.35	6	2	A7M775;F7F801	5	4.69892	1.07287e+07	0
LLLFSPSVVNLGTPLSVGVQLLDAPAGQEVK		0	3161.79	39.35	6	2	P08649;Q6MG90	3	0.90235	4.44855e+07	1		3.64174e+07
LVDIKGDPIPNEQVLIK		1	1891.09	40.14	18	2	P14046;D4AA52	5	0.598906	7.81819e+08	0
YQCYCYGR	C3(Carbamidomethyl); C5(Carbamidomethyl)	0	1169.45	39.25	2	2	F1LST1;P04937-4	2	0.500924	1.2623e+07	0
GPGFLSIEPLDLR		0	1413.78	42.51	7	2	P08649;Q6MG90	3	0.651127	3.86953e+07	2	0.149673	1.54979e+08
ASGPPVSELITK		0	1198.67	72.47	37	2	P15865;M0R7B4	5	1.01487	1.57633e+08	3	0.668842	6.29321e+08
DGAETLYSFK		0	1130.54	38.96	11	2	P01048;P08932	3	1.1018	2.53851e+08	3	1.16431	6.43493e+08
ITYGETGGNSPVQEFTVPGSK		0	2168.05	57.01	9	2	F1LST1;P04937-4	5	1.47102	1.09682e+08	1		1.41273e+07
VIFLENYR		0	1053.57	38.67	17	2	G3V8V3;P09811	5	0.348282	1.0106e+08	2	0.358201	2.18369e+08
KVINAFNDGLK		1	1218.68	47.52	78	2	P02091;P11517	5	0.585583	1.25635e+09	3	16.2148	3.33916e+08
LASELLEWIR		0	1229.69	45.49	11	2	D3ZCV0;Q8R4I6	5	0.629334	2.6956e+07	2	0.378366	4.00398e+07
APITGYIIR		0	1003.59	38.11	6	2	F1LST1;P04937-4	5	1.44665	1.66417e+08	0
APIIAVTR		0	840.53	41.8	40	2	P11980;P11980-2	5	0.918236	294603383	3	1.1513	3.37322e+08
LVIITAGAR		0	913.583	54.35	21	2	P19629;P04642	4	0.708283	3.94803e+07	2	0.435179	9.72797e+07
DSSTWLTAFVLK		0	1367.72	37.6	9	2	P08649;Q6MG90	4	1.65313	1.05058e+07	0
IGLDLPALNMQR		0	1340.74	37.59	6	2	D3ZGE2;D3ZYH8	4	8.51613	2.84971e+07	1		2.5062e+08
EVATNSELVQSGKSEISELR		1	2176.11	37.27	1	2	Q6IFV1;Q6IFU8	1		1.55269e+06	0
DVLTITLTPK		0	1100.66	53.08	15	2	P20760;P20759	5	0.827238	2.87312e+07	2	0.519045	1.82858e+08
LTLSALVDGK		0	1016.6	56.1	7	2	P81155;Q9R1Z0	4	1.0685	5.35632e+06	3	2.29003	1.3046e+07
FLTTTPNSLLVSWQAPR		0	1931.04	57.16	19	2	F1LST1;P04937-4	5	2.18263	1.00485e+08	0
HTHLFALGEVK		0	1251.68	45.23	3	2	P08934;P08934-2	2	0.543644	5.28899e+07	0
SYTITGLQPGTDYK		0	1543.76	51.35	8	2	F1LST1;P04937-4	5	3.05213	9.28336e+07	1		2.63183e+07
DIVQFVPFR		0	1120.62	40.33	8	2	D3ZLA3;F1M1L9	4	1.00635	2.35338e+07	3	1.0977	1.09139e+07
SQQQDPLVCPAYQAYFR	C9(Carbamidomethyl)	0	2070.97	61.44	7	2	F6SF42;F7EM03	3	3.67798	6.25713e+07	1		1.28564e+07
LLLNNDNLLR		0	1197.69	42.31	8	2	Q3T1K5;B2GUZ5	5	2.54124	8.72014e+06	1		2.61494e+08
SLEIPGSSDPNVIPDGDFSSFVR		0	2435.18	35.79	10	2	P08649;Q6MG90	4	8.81099	6.41353e+06	0
LTCQCLGFGSGHFR	C3(Carbamidomethyl); C5(Carbamidomethyl)	0	1639.75	43.08	4	2	F1LST1;P04937-4	3	2.51835	6.34843e+07	0
RPGAAEPSPDGTTGHTYNQYTQR		0	2504.16	35.54	1	2	F1LST1;P04937-4	1		7.79462e+06	0
GMYESLPVVAVK	M2(Oxidation)	0	1308.69	45.4	4	2	P14046;D4AA52	4	0.742056	1.18983e+08	0
KLMAQYGTPNNIDIWMGGVSEPLEPNGR	M3(Oxidation); M16(Oxidation)	1	3119.5	35.27	5	2	D3ZGE2;D3ZYH8	4	1.88058	6.37112e+07	1		37495055
YSSQLSQVQCLITNVESQLGEIR	C10(Carbamidomethyl)	0	2652.34	35.23	3	2	F6SF42;F7EM03	1		2.182e+07	0
DSYVGDEAQSK		0	1198.52	42.54	12	2	P60711;P68136	4	0.90244	466515	3	2.03513	677385
VTIAQGGVLPNIQAVLLPK		0	1931.17	55.6	80	2	M0RCL5;D4ACV3	5	1.40434	9.71673e+08	3	15.9687	3.44426e+08
IGPVDVSEDCSPR	C10(Carbamidomethyl)	0	1430.66	56.97	11	2	D3ZCH9;M0R8W9	4	0.938318	5.01699e+07	0
KLVILEGELER		1	1298.77	47.02	5	2	P58775;P09495	4	0.737271	1.00364e+07	0
LRVDPVNFK		1	1087.62	37.5	75	2	P01946;Q63910	5	0.729195	5.04923e+08	3	24.8891	3.94311e+08
AGFAGDDAPR		0	976.449	63	22	2	P60711;P68136	5	1.68838	2.95414e+06	3	0.866256	1.84525e+07
IEDEQALGMQLQK		0	1502.75	55.97	4	2	F1LMU0;F1LRV9	1		2.596e+07	1		5.64101e+07
KALAAAGYDVEK		1	1235.66	50.16	33	2	P15865;M0R7B4	5	2.53194	5.8004e+06	1		2.58046e+06
LLGNMIVIVLGHHLGK	M5(Oxidation)	0	1730.02	39.65	18	2	P02091;P11517	4	1.96115	1.63213e+08	1		9.18971e+06
IEDEQALGMQLQK	M9(Oxidation)	0	1518.75	60.81	26	2	F1LMU0;F1LRV9	5	2.05113	1.76731e+07	3	0.63611	282751023
ATVLNYLPTSLPMAVLLEASPDFTAVPVENNQDSYCLGANGR	M13(Oxidation); C36(Carbamidomethyl)	0	4524.22	56.85	12	2	P14046;D4AA52	5	2.34696	1.58991e+07	0
DSYVGDEAQSKR		1	1354.63	33.23	8	2	P60711;P68136	4	0.765332	750134	0
MQQVESSLQPETLKK		1	1745.91	32.77	8	2	P05544;P05545	3	0.592414	3.61772e+08	1		5.72714e+08
LFEQVMR	M6(Oxidation)	0	938.476	45.88	20	2	D3ZGE2;D3ZYH8	4	0.661677	9.58793e+08	3	2.31576	2.49203e+08
EAFQLFDR		0	1025.51	48.06	7	2	Q64119;P16409	4	1.69748	9.6594e+06	2	0.784403	5.241e+07
KLVIIESDLER		1	1314.76	36.54	8	2	P04692;P04692-5	4	1.48339	1.51966e+07	1		1.51426e+07
CQALDMMISRPPGFSPFR	C1(Carbamidomethyl); M6(Oxidation)	0	2126	32.19	2	2	P01048;P08932	1		338303413	0
DAVLDAWAEDVDLR		0	1587.77	88.82	19	2	P11980;P11980-2	5	1.32697	3.56592e+07	3	1.73058	6.65012e+07
LLVSAGSLYPAVAK		0	1388.82	33.56	4	2	P08649;Q6MG90	1		94181269	2	0.446089	1.43491e+08
ATVMNYLPTSLPMAVQLEASPDFTAVPVGNDQDSYCLGANGR	M4(Oxidation); M13(Oxidation); C36(Carbamidomethyl)	0	4502.11	31.55	3	2	Q03626;D4A6E3	3	2.30138	9.76782e+06	0
GVTYNIIVEALHNQR		0	1726.93	31.1	4	2	F1LST1;P04937-4	3	3.36392	3.55274e+07	0
HLGQSLNCNANVYMRPWENK	C8(Carbamidomethyl); M14(Oxidation)	0	2447.14	30.77	7	2	P01048;P08932	3	2.77429	1.14614e+08	0
VTIMWTPPNSAVTGYR	M4(Oxidation)	0	1808.9	30.73	5	2	F1LST1;P04937-4	4	0.609351	1.57644e+07	0
KTEEDLCVGCFQPIPMDSSDLKPVLK	C7(Carbamidomethyl); C10(Carbamidomethyl)	1	3006.47	30.42	2	2	P01048;P08932	1		6.45759e+08	0
SSGSLFNNAMKGGVDDEITLSAYITMALLESSLPDTDPVVSK	M10(Oxidation); M26(Oxidation)	1	4405.14	30.14	1	2	Q03626;D4A6E3	1		1.79204e+06	0
VGQLLACLIGTQFRK	C7(Carbamidomethyl)	1	1703.96	30.07	2	2	D3ZGE2;D3ZYH8	2	0.354433	8.09082e+07	0
QSPGPCGSEVATVPETGRK	C6(Carbamidomethyl)	1	1956.95	30.18	8	2	P14046;D4AA52	4	3.94091	1.78326e+08	0
QHLVPGAPFLLQALVR		0	1759.04	29.9	3	2	P08649;Q6MG90	2	0.293279	2.70453e+07	1		4.00391e+06
QKTGLDSPTGFDSSDVTANSFTVHWVAPR		1	3120.51	29.48	3	2	F1LST1;P04937-4	1		1.18901e+08	0
SIQFVDWCPTGFK	C8(Carbamidomethyl)	0	1584.75	58.45	15	2	Q5XIF6;D3ZLP4	5	3.06834	6.04271e+06	1		1.58624e+07
QNQEYQVLLDIR		0	1518.8	53.4	2	2	F6SF42;F7EM03	2	1.06092	4.2772e+07	0
FSVATQICNITPGK	C8(Carbamidomethyl)	0	1535.79	28.7	9	2	P01048;P08932	3	3.85005	33948014	3	0.718093	1.2841e+08
ETGLMAFTNLK	M5(Oxidation)	0	1240.63	38.44	16	2	P14046;D4AA52	5	1.01619	2.2307e+08	1		1.42703e+07
ETGLMAFTNLK		0	1224.63	33.7	7	2	P14046;D4AA52	3	0.380203	34851876	1		7.97187e+06
DLEVIASTPTSLLISWEPPAVSVR		0	2580.4	28.16	1	2	F1LST1;P04937-4	1		2.58123e+07	0
ASAGLLGAHASAITAYALTLTK		0	2101.17	41.13	9	2	P08649;Q6MG90	4	1.3889	2.42762e+07	1		1.97945e+06
TNEKVELQELNDR		1	1587.8	50.46	17	2	G3V8C3;Q6P725	4	1.59832	8.33925e+07	1		8.07999e+07
TVLVTWTPPR		0	1169.67	27.98	4	2	F1LST1;P04937-4	4	0.743366	4.04724e+07	0
VDVLPVNLPGEHGQR		0	1629.87	44.47	8	2	F1LST1;P04937-4	5	1.63824	6.50655e+07	0
VTWAPPPSIELTNLLVR		0	1906.08	28.63	13	2	F1LST1;P04937-4	4	2.03188	1.28545e+08	0
LVVLGSGGVGK		0	985.604	35.68	9	2	P62836;Q62636	5	0.653233	2.68983e+07	1		1.87584e+08
WSRPQAPITGYR		0	1431.75	27.24	5	2	F1LST1;P04937-4	4	2.80442	1.46493e+08	0
AREQAEAEVASLNR		1	1543.78	44.69	7	2	Q63610;Q63610-2	4	1.53102	1.43023e+07	1		6.62717e+06
SDLEANTEALTQEIDFLR		0	2065.02	26.73	1	2	A7M775;F7F801	1		1.00236e+07	0
EALELLK		0	815.487	29.49	15	2	M0R5J4;F1M2K7	4	0.322221	1.23976e+08	3	6.67953	5.49579e+07
CAELEEELKTVTNNLK	C1(Carbamidomethyl)	1	1890.95	26.68	5	2	P04692;P04692-5	3	0.330699	2.89416e+07	1		4.04769e+07
QNQIAVDEIRER		1	1470.77	39	17	2	D3ZGE2;D3ZYH8	4	0.620516	9.61585e+08	2	0.977115	1.95682e+08
IKSEHPGLSIGDTAK		1	1552.84	34.28	4	2	P52925;D3ZN59	4	0.910811	4.41696e+07	0
AGVLAHLEEER		0	1223.64	57.29	7	2	G3V9Y1;G3V6P7	4	0.354621	4.52766e+07	0
GDYPLEAVR		0	1019.52	41.57	21	2	P11980;P11980-2	4	0.652344	7.69128e+07	3	1.59967	1.39896e+08
TVNALEIELQAQHNLR		0	1849	26.27	3	2	F6SF42;F7EM03	2	1.3123	1.85474e+08	0
EAFNMIDQNR	M5(Oxidation)	0	1253.56	26.25	4	2	P13832;B0BMS8	2	0.538193	1.8855e+06	2	0.88867	1.93301e+07
KSDLEANTEALTQEIDFLR		1	2193.11	26.1	4	2	A7M775;F7F801	3	5.48968	1.14418e+07	0
MLIYTILPDGEVIADSVTFQVEK	M1(Oxidation)	0	2597.35	26.03	2	2	Q03626;D4A6E3	1		4.33211e+07	0
FSIDTSSISGYSLNIK		0	1731.88	31.48	6	2	Q03626;D4A6E3	2	0.978712	1.49173e+07	0
GVVDSEDLPLNISR		0	1513.79	59.34	38	2	P34058;P82995	5	0.59091	9.23833e+07	3	0.723451	8.3218e+07
AVLVDLEPGTMDSVR	M11(Oxidation)	0	1617.82	38.45	21	2	G3V7C6;B4F7C2	5	0.749759	3.43556e+07	3	1.55458	25511085
GDSPASSKPVSINYQTEIDKPSQMQVTDVQDNSISVR	M24(Oxidation)	0	4036.95	25.48	2	2	F1LST1;P04937-4	2	1.01816	5.44201e+07	0
VINAFNDGLK		0	1090.59	35.73	42	2	P02091;P11517	5	1.6576	5.57693e+08	3	7.72776	3.33835e+09
LECEINTYR	C3(Carbamidomethyl)	0	1197.56	25.1	3	2	F6SF42;F7EM03	3	2.37493	1.11858e+07	0
HQGVMVGMGQKDSYVGDEAQSK	M5(Oxidation); M8(Oxidation)	1	2383.07	53.25	38	2	P60711;P68136	5	1.24097	5.4386e+07	2	0.490607	1.32484e+08
GAAQNIIPASTGAAK		0	1369.74	48.26	49	2	P04797;D3ZKR3	5	1.82258	3.67916e+08	3	2.67131	5.96046e+08
QTVAVGVIK		0	914.567	37.05	23	2	M0R757;P62632	5	2.36111	4.07635e+07	2	0.64183	4.45029e+07
KDGAETLYSFK		1	1258.63	24.84	15	2	P01048;P08932	4	1.73173	5.79129e+07	2	1.18427	1.8122e+08
WLTKQQNSYGGFSSTQDTVVALDALSK		1	2944.47	34.92	2	2	P14046;D4AA52	2	1.0499	1.63425e+07	0
TLMAYAFALAGNQEK	M3(Oxidation)	0	1643.81	25.92	3	2	Q03626;D4A6E3	2	0.212827	1.68335e+07	1		2.38582e+06
LASELLEWIRR		1	1385.79	23.82	3	2	D3ZCV0;Q8R4I6	3	0.561567	2.53599e+07	0
IISKIENHEGVR		1	1394.78	25.68	7	2	P11980;P11980-2	4	1.50096	3.25305e+07	0
IQVLQQQADDAEERAER		1	1998.99	36.2	6	2	Q63610;Q63610-2	4	0.646647	3.44927e+07	2	0.809244	2.35906e+07
FACYYPR	C3(Carbamidomethyl)	0	976.435	23.28	1	2	P08649;Q6MG90	1		4.10571e+07	0
VGINYQPPTVVPGGDLAK		0	1824.99	32.28	28	2	Q5XIF6;Q6AY56	5	0.264624	4.21039e+07	3	0.476144	2.01515e+08
ALMAYAFALAGNQEKR	M3(Oxidation)	1	1769.9	22.87	6	2	P14046;D4AA52	4	1.5244	1.17954e+08	0
IGLDLPALNMQR	M10(Oxidation)	0	1356.73	38.03	19	2	D3ZGE2;D3ZYH8	4	1.27466	6.89467e+08	3	0.603965	619964156
HLGQSLNCNANVYMRPWENK	C8(Carbamidomethyl)	0	2431.14	22.45	2	2	P01048;P08932	1		2.71718e+08	0
KSDLEANAEALTQEIDFLR		1	2163.1	22.43	2	2	A7M746;D3ZWS9	1		9.16014e+07	0
HPDSSVNFAEFSK		0	1464.68	22.29	5	2	P52925;D3ZN59	3	0.643092	7.787e+06	1		1.3499e+07
SQKTPLVTIQSSGSFSQK		1	1923.02	21.8	1	2	Q03626;D4A6E3	1		4.85118e+07	0
YIVNVYQISEEGK		0	1541.79	21.67	1	2	F1LST1;P04937-4	1		4.63909e+07	0
LQLQTDSEALVALGAVDTALYAVGGR		0	2631.4	35.91	4	2	P08649;Q6MG90	2	0.287326	7.37911e+06	1		2.02756e+06
TVFDEAIR		0	950.494	27.26	5	2	Q6RUV5;Q5U1Y2	5	0.816255	3.85258e+07	0
IGAEVYHNLK		0	1143.62	46.87	8	2	M0R5J4;F1M2K7	4	0.941925	6.64114e+07	2	0.200849	1.9126e+08
APIIAVTRNPQTAR		1	1507.87	28.2	7	2	P11980;P11980-2	4	0.478186	7.27642e+07	0
FCSSNLCNAASSTSVLLSNLPRPEVLPPGSVK	C2(Carbamidomethyl); C7(Carbamidomethyl)	0	3401.72	28.26	5	2	D3ZCH9;M0R8W9	4	0.592303	2.80531e+07	0
VEYELSEEGDEPQYLDLPSTATSVNIPDLLPGR		0	3646.77	20.31	2	2	F1LST1;P04937-4	2	0.856772	6.26502e+06	0
ITQVLHFTK		0	1086.63	23.76	3	2	P08649;Q6MG90	1		1.14192e+07	1		3.65057e+07
DGRGAAQNIIPASTGAAK		1	1697.89	34.41	9	2	P04797;D3ZKR3	5	0.642106	1.10116e+07	0
DLEEATLQHEATAAALRK		1	1967.02	20.16	2	2	F1LMU0;G3V8B0	2	1.1221	2.26636e+08	0
ALGQNPTNAEVLK		0	1354.73	37.26	7	2	Q64119;D3ZHA7	4	0.487208	1.90742e+08	0
VTDATETTITISWR		0	1593.81	20.07	1	2	F1LST1;P04937-4	1		989086	0
VYDYYETDEVAFAEYSSPCSSDDQNV	C19(Carbamidomethyl)	0	3053.23	19.99	1	2	P14046;D4AA52	1		4.80129e+07	0
CQALDMMISRPPGFSPFR	C1(Carbamidomethyl)	0	2110.01	19.89	2	2	P01048;P08932	2	1.15788	1.46791e+08	0
YNVPLEKQQPAFALK		1	1745.96	19.84	5	2	P14046;D4AA52	4	0.756534	4.89609e+07	0
LVINGKPITIFQER		0	1627.95	39.55	20	2	P04797;D3ZKR3	5	0.658548	6.06597e+07	3	3.36194	80490387
EITALAPSTMK	M10(Oxidation)	0	1177.61	21.7	28	2	P60711;P68136	4	0.505109	1.59958e+09	3	1.15814	2.06898e+09
LLSTLCSADVCQCAEGKCPR	C6(Carbamidomethyl); C11(Carbamidomethyl); C13(Carbamidomethyl); C18(Carbamidomethyl)	1	2325.05	19.38	1	2	P08649;Q6MG90	1		1.92064e+07	0
AVFPSIVGRPR		0	1198.71	51.49	49	2	P60711;P68136	5	0.707012	1.60666e+09	2	0.480405	2.93281e+08
ADLERQNQEYQVLLDIR		1	2103.09	18.97	1	2	F6SF42;F7EM03	1		90691147	0
KTEEDLCVGCFQPIPMDSSDLKPVLK	C7(Carbamidomethyl); C10(Carbamidomethyl); M16(Oxidation)	1	3022.46	23.57	12	2	P01048;P08932	4	0.552467	3.28448e+08	0
NSITLTNLNPGTEYIVTIIAVNGREESPPLIGQQSTVSDVPR		1	4493.37	18.82	1	2	F1LST1;P04937-4	1		65608173	0
IHLYTLNDNAR		0	1329.69	29.74	5	2	F1LST1;P04937-4	4	1.5816	1.05632e+08	0
AATESFASDPILYRPVAVALDTKGPEIR		1	2987.59	20.17	2	2	P11980;P11980-2	2	0.269123	5.0332e+07	0
VLIAAHGNSLR		0	1150.67	34.52	15	2	P25113;P16290	5	1.22315	3.68662e+06	3	1.22233	1.25848e+08
RGHIFVQTDQPIYNPGQR		1	2126.09	18.47	2	2	P08649;Q6MG90	1		5.63487e+07	0
GVNLPGAAVDLPAVSEKDIQDLK		1	2349.27	22.13	9	2	P11980;P11980-2	5	3.02445	3.72913e+07	1		3.34202e+08
SQTVSPDQTEMTIEGLQPTVEYVVSVYAQNR	M11(Oxidation)	0	3485.68	29.11	4	2	F1LST1;P04937-4	3	1.86866	1.57526e+07	0
EFEMSNLQSKIEDEQALGMQLQK	M4(Oxidation); M19(Oxidation)	1	2728.29	18.4	1	2	F1LMU0;F1LRV9	1		1.9365e+07	0
LGVRPSQGGEAPR		0	1323.71	21.5	2	2	F1LST1;P04937-4	1		1.83452e+06	1		1.02428e+07
IVSSKDYSVTANSK		1	1498.77	21.14	3	2	P04642;F1M2L5	1		2.93239e+07	1		4.15095e+06
LQLEKVTTEAK		1	1259.72	32.46	6	2	F1LNF0;G3V6P7	4	0.569907	1.28285e+07	0
LNVEVDAAPTVDLNRVLNETR		1	2338.24	17.32	1	2	F6SF42;F7EM03	1		25824582	0
GHIFVQTDQPIYNPGQR		0	1969.99	17.23	1	2	P08649;Q6MG90	1		4.71991e+07	0
LNVEVDAAPTVDLNR		0	1625.85	44.05	2	2	F6SF42;F7EM03	2	0.882756	3.1623e+07	0
KGVNLPGAAVDLPAVSEK		1	1764.99	28.15	8	2	P11980;P11980-2	3	0.446549	4.16192e+07	1		4.33345e+07
APDFVFYAPR		0	1182.59	56.69	11	2	F1LP60;P31977	4	0.462009	1.4327e+08	2	1.08269	1.56549e+08
FTNIGPDTMR	M9(Oxidation)	0	1167.55	32.55	6	2	F1LST1;P04937-4	4	4.21194	2.66408e+07	1		5.63771e+06
ETMQFLNDR	M3(Oxidation)	0	1169.53	25.37	3	2	F6SF42;F7EM03	2	0.761253	3.91664e+07	1		8.90551e+06
VVTPLSPPTNLHLEANPDTGVLTVSWER		0	3042.59	20.02	4	2	F1LST1;P04937-4	4	2.2374	9.10564e+07	0
GSVYLRNPTSGPCSPK	C13(Carbamidomethyl)	1	1719.85	16.36	1	2	P08649;Q6MG90	1		5.08495e+07	0
AATESFASDPILYRPVAVALDTK		0	2435.28	36.34	20	2	P11980;P11980-2	5	2.29471	1.41883e+08	1		44968962
MQQVESSLQPETLK	M1(Oxidation)	0	1633.81	75.09	22	2	P05544;P05545	4	0.479802	8.84381e+07	3	0.0714474	2.47133e+08
ATDAEADVASLNRR		1	1488.74	27.44	16	2	P58775;P04692	5	0.887421	9.58889e+07	1		5.49955e+08
LIFAGKQLEDGR		1	1346.74	41.25	13	2	P0CG51;F1M0Q4	5	1.19643	1.82119e+07	0
NLQPGSEYTVTLMAVK	M13(Oxidation)	0	1766.9	34.22	6	2	F1LST1;P04937-4	5	1.03361	52862131	0
GTFAHLSELHCDK	C11(Carbamidomethyl)	0	1514.71	39.58	15	2	P02091;P11517	5	0.818999	8.50464e+07	1		9.38405e+08
VMLGETNPADSKPGTIR	M2(Oxidation)	0	1801.91	57.56	10	2	Q05982;P19804	5	0.869204	3.27117e+07	2	0.579413	5.58491e+07
TIAGFSDSCEFYPGDDLFELLPEDCPGCPR	C9(Carbamidomethyl); C25(Carbamidomethyl); C28(Carbamidomethyl)	0	3464.49	15.84	4	2	P08934;P08934-2	2	1.00621	3.44007e+07	0
TFIAIKPDGVQR		0	1344.76	31.24	6	2	Q05982;P19804	5	1.59673	8.43565e+06	0
CQALDMMISRPPGFSPFR	C1(Carbamidomethyl); M6(Oxidation); M7(Oxidation)	0	2142	15.31	3	2	P01048;P08932	2	0.995009	5.73131e+08	0
YALYDATYETK		0	1337.63	37.29	17	2	M0RC65;P45592	5	0.899162	2.55248e+07	2	0.872838	1.31959e+08
IQDKEGIPPDQQR		1	1523.78	23.81	9	2	P0CG51;F1M0Q4	1		35707.4	3	0.518056	549674
LVIIEGDLER		0	1156.66	14.51	1	2	Q63610;Q63610-2	1		9.31747e+06	0
INVNEIFYDLVR		0	1494.8	54.96	3	2	P62836;Q62636	3	0.606369	2.11763e+06	0
LGEMWSEQSAK	M4(Oxidation)	0	1281.58	33.84	11	2	P52925;D3ZN59	4	1.32348	4.15087e+06	3	0.566755	4.5505e+07
EITALAPSTMKIK	M10(Oxidation)	1	1418.79	23.65	24	2	P60711;P68136	5	2.85499	63845858	2	0.485903	2.05938e+07
HDCDLLREQYEEEQEAK	C3(Carbamidomethyl)	1	2191.96	13.47	1	2	F1LMU0;F1LRV9	1		6.5869e+07	0
NIIHGSDSVESAEK		0	1485.72	13.44	5	2	Q05982;P19804	2	0.154466	2.82223e+06	2	1.23478	4.11541e+07
LNGTDPEDVIR		0	1228.62	24.67	8	2	P13832;B0BMS8	4	0.555946	9.86081e+06	2	0.927822	1.13065e+08
EILDSRGNPTVEVDLHTAK		1	2094.08	26.67	3	2	P15429;P07323	3	0.597222	2.69677e+07	0
MSMKEVDEQMLNVQNK	M1(Oxidation); M3(Oxidation); M10(Oxidation)	1	1971.88	33.26	13	2	G3V7C6;P69897	5	3.8213	2.1508e+06	2	0.480987	5.68041e+06
SPLPQEPPR		0	1020.55	24.29	6	2	P14046;D4AA52	4	6.28776	2.50645e+07	1		7.31554e+06
DYLPLVLGPAAMK	M12(Oxidation)	0	1403.76	48.72	15	2	D3ZGE2;D3ZYH8	4	1.54907	5.69551e+07	3	0.663838	5.65742e+08
SAHSQVVAGMNYK	M10(Oxidation)	0	1407.67	21.69	8	2	P01048;P08932	3	0.863073	305556	3	1.51908	9.69333e+06
RDLEEATLQHEATAAALR		1	1995.03	11.97	1	2	F1LMU0;G3V8B0	1		8.20913e+07	0
VTIAQGGVLPNIQAVLLPKK		1	2059.27	12.86	2	2	M0RCL5;D4ACV3	2	0.621336	7.055e+07	0
TLMAYAFALAGNQEKR	M3(Oxidation)	1	1799.91	13.42	4	2	Q03626;D4A6E3	4	1.22441	1.94839e+07	0
EITALAPSTMK		0	1161.62	31.43	20	2	P60711;P68136	4	1.37301	5.28794e+07	3	3.04337	2.50273e+08
HLGQSLNCNANVYMRPWENKVVPTVR	C8(Carbamidomethyl); M14(Oxidation)	1	3098.54	11.34	1	2	P01048;P08932	1		1.48533e+08	0
LAEQAERYDDMAAAMK	M11(Oxidation); M15(Oxidation)	1	1844.82	27.32	5	2	P61983;P35213-2	4	1.3997	5.3105e+06	0
TGLDSPTGFDSSDVTANSFTVHWVAPR		0	2864.35	10.99	2	2	F1LST1;P04937-4	1		4.77203e+06	0
LPLQDVYK		0	975.551	29.69	12	2	M0R757;P62632	3	1.17264	4.45658e+07	3	0.49427	1.19906e+08
SGNQFVLYQVTEGTKK		1	1798.93	10.71	1	2	P08934;P08934-2	1		1.09953e+08	0
GADYLVTEVENGGSLGSK		0	1795.87	86.67	22	2	P11980;P11980-2	5	0.741631	8.84335e+07	3	1.88791	1.08747e+08
IHFPLATYAPVISAEK		0	1756.97	25.68	9	2	Q5XIF6;Q6AYZ1	4	4.13533	1.38314e+07	1		1.323e+07
SLVSKGTLVQTK		1	1260.75	19.42	4	2	P15865;D3ZBN0	4	0.408019	867181	0
GMYESLPVVAVK		0	1292.69	34.11	3	2	P14046;D4AA52	2	1.10537	7.65382e+06	1		3.99645e+07
IMQWQDIKTENGLK	M2(Oxidation)	1	1719.87	22.55	5	2	Q03626;G3V9J1	4	1.49727	3.32752e+07	0
AEGSDVANAVLDGADCIMLSGETAKGDYPLEAVR	C16(Carbamidomethyl); M18(Oxidation)	1	3510.64	39.35	4	2	P11980;P11980-2	4	1.65509	1.31192e+07	0
IINEPTAAAIAYGLDK		0	1659.9	78.23	11	2	P63018;P06761	4	0.478809	4.11748e+07	2	0.257317	6.26445e+07
GTGGVDTAAVADVYDISNIDR		0	2109.01	61.8	5	2	P09605;M0R6J6	2	0.163683	9.14334e+06	1		5.80517e+07
TLTLVDTGIGMTK	M11(Oxidation)	0	1365.73	49.95	12	2	P34058;P82995	2	0.061137	2.6666e+07	3	2.13716	1.67254e+07
TFVQEDVYDEFVER		0	1775.82	76.64	5	2	P11884;F1LN88	3	0.794703	2.03491e+07	0
LGPALATGNVVVMK	M13(Oxidation)	0	1385.78	46.68	7	2	P11884;F1LN88	3	0.557676	2.47185e+07	2	0.816572	2.50997e+07
TINEVENQILTR		0	1429.77	46.58	8	2	Q9Z1P2;Q9QXQ0	3	0.238601	7.04464e+07	2	0.753714	2.09351e+07
QVTPLFAYFK		0	1213.66	43.11	3	2	P15684;G3V7W7	2	0.439007	1.35587e+07	0
GAWSNVLR		0	902.484	42.22	8	2	Q09073;Q05962	3	0.867202	1.8593e+06	3	0.871789	9026854
VLNASAIPEGQFIDSK		0	1688.89	40.7	16	2	F1LMU0;F1LRV9	3	2.28365	6.75958e+06	3	0.940541	6.29323e+07
ITLDNAYMEK	M8(Oxidation)	0	1213.58	43.47	4	2	P11980;P11980-2	2	0.243883	4.70819e+07	2	0.493544	1.25535e+08
EVDEQMLNVQNK	M6(Oxidation)	0	1462.68	48.53	12	2	G3V7C6;P69897	3	1.68068	5.11684e+06	3	0.786092	9.1873e+06
ILDELTLCK	C8(Carbamidomethyl)	0	1104.6	36.01	1	2	F6SF42;F7EM03	1		1.40138e+07	0
YGLAAAVFTK		0	1040.58	37.58	2	2	P11884;F1LN88	2	0.104482	2.22067e+07	0
GVNLPGAAVDLPAVSEK		0	1636.89	45.79	10	2	P11980;P11980-2	4	0.5845	6.44656e+07	1		4.04019e+08
LDPHLVLDQLR		0	1318.75	38.79	4	2	G3V9Y1;G3V6P7	3	0.358212	2.98685e+07	0
PYNCCLPALSCR	C4(Carbamidomethyl); C5(Carbamidomethyl); C11(Carbamidomethyl)	0	1510.66	32.78	1	2	F6SF42;F7EM03	1		1.46451e+07	0
WNGEKLYQEAR		1	1393.69	52.73	6	2	D3ZGE2;D3ZYH8	3	0.578856	5.48692e+07	0
SELDLLDIR		0	1073.58	41.08	22	2	Q5XI77;F1M0L7	3	1.01522	1.1913e+07	2	1.24597	5.10864e+07
SNSMVTLGCLVK	M4(Oxidation); C9(Carbamidomethyl)	0	1324.66	56.14	5	2	P20760;P20759	3	0.734011	1.88244e+07	1		3.00657e+07
YDPTIEDSYR		0	1258.56	31.87	2	2	P62836;Q62636	1		1.30237e+06	1		1.46684e+07
ADLINNLGTIAK		0	1242.71	41.49	16	2	P34058;P82995	4	0.726806	8.75834e+07	2	0.192189	9.85663e+07
LAQSNGWGVMVSHR	M10(Oxidation)	0	1557.76	55.16	7	2	M0R5J4;P15429	3	0.918615	6.87153e+06	1		2.45001e+07
FGIYDIDNK		0	1084.53	52.89	4	2	D3ZLA3;D4A1R8	3	1.34188	2.89574e+07	1		3.33261e+06
ATENDIYNFFSPLNPVR		0	1996.98	27.85	10	2	D3ZYW2;Q794E4	3	0.554859	8.09672e+06	1		2.82829e+07
YLSYTLNPDYIR		0	1517.77	37.91	3	2	P15684;G3V7W7	3	0.490441	1.28276e+07	0
IAFQYGITDLR		0	1296.7	30.68	6	2	D4A2S4;D3ZA38	4	0.984722	2.06249e+06	1		1.58383e+07
GLKTVFDEAIR		1	1248.69	25.78	2	2	Q6RUV5;Q5U1Y2	2	0.323368	3.32306e+06	0
VAEQTPLTALYVANLIK		0	1844.06	43.21	9	2	P11884;F1LN88	3	0.576399	3.65952e+07	0
STTPDITGYR		0	1110.54	25.29	5	2	F1LST1;P04937-4	4	0.677043	8.58618e+07	0
TGPGLAVISYTR		0	1234.68	44.14	5	2	D3ZCH9;M0R8W9	3	0.517918	6.2524e+07	0
RFDEILEASDGIMVAR	M13(Oxidation)	1	1837.91	24.53	1	2	P11980;P11980-2	1		1.61936e+06	0
SEHPGLSIGDTAKK		1	1439.75	24.33	2	2	P52925;D3ZN59	1		1.79839e+06	0
LLGNMIVIVLGHHLGK		0	1714.02	48	7	2	P02091;P11517	3	0.661099	1.64124e+08	0
QYNVGPMASKYPLR	M7(Oxidation)	1	1639.83	27.02	5	2	F1LST1;P04937-4	3	0.243054	5.5258e+07	0
EQADFAIEALAK		0	1305.67	42.44	8	2	G3V6P7;F1LNF0	3	0.269159	3.79419e+07	0
TIQFVDWCPTGFK	C8(Carbamidomethyl)	0	1598.77	45.64	5	2	Q6AYZ1;Q6AY56	3	2.04077	5.26075e+06	0
AGKPVICATQMLESMIK	C7(Carbamidomethyl); M11(Oxidation); M15(Oxidation)	0	1908.96	25.26	3	2	P11980;P11980-2	3	0.571784	1.43516e+08	0
DELSPASSGNAVYDFFIGR		0	2044.97	85.79	5	2	O08984;F1LPY9	3	0.618781	6.23886e+06	0
KEDLVFIFWAPESAPLK		1	1990.07	29.41	4	2	M0RC65;P45592	3	9.55791	1.3004e+06	0
HYGGLTGLNKAETAAK		1	1630.86	19.6	1	2	P25113;P16290	0			0
VELQELNDR		0	1115.57	39.29	7	2	G3V8C3;Q6P725	2	0.912865	9.96114e+06	2	0.598006	4.74365e+07
TLMAYAFALAGNQEK		0	1627.82	30.36	3	2	Q03626;D4A6E3	2	0.207903	3.99588e+06	0
ADFCIIHYAGK	C4(Carbamidomethyl)	0	1294.62	25.59	3	2	G3V9Y1;G3V6P7	3	0.725694	1.11291e+07	0
STATINNIKPGADYTITLYAVTGR		0	2540.34	17.65	1	2	F1LST1;P04937-4	1		1.65234e+07	0
EYQDLLNVK		0	1121.58	20.91	13	2	G3V8C3;Q6P725	3	1.72702	3.60022e+07	3	5.17129	5.82894e+07
ILEDLSTPTVPGSLR		0	1597.88	32.76	10	2	D3ZCH9;M0R8W9	3	0.791131	8.636e+07	0
GYFIQPTVFGDVK		0	1470.77	22.67	3	2	P11884;F1LN88	2	0.964302	1.16839e+07	0
ESALVFDPQSSSISNK		0	1708.84	16.38	2	2	P15684;G3V7W7	2	0.402469	9.75096e+06	0
SEHPGLSIGDTAK		0	1311.66	30.57	10	2	P52925;D3ZN59	4	2.33303	1.57194e+07	2	1.05221	4.63056e+07
VGINYQPPTVVPGGDLAR		0	1852.99	25.41	7	2	Q6AYZ1;D3ZLP4	3	1.6401	5.10839e+06	1		2.53293e+07
AIMTYVSCFYHAFAGAEQAETAANR	M3(Oxidation); C8(Carbamidomethyl)	0	2795.26	30.58	3	2	D3ZCV0;Q8R4I6	3	0.222977	1.91341e+07	0
DYLPLVLGPAAMK		0	1387.77	55.43	5	2	D3ZGE2;D3ZYH8	2	1.3107	2.04974e+07	1		2.21691e+08
ELISNASDALDKIR		1	1544.83	15.98	4	2	P34058;Q66HD0	1		79200497	2	0.478797	1.79317e+07
VVGNPFDSRTEQGPQVDETQFK		1	2478.19	14.78	2	2	P11884;F1LN88	2	0.684486	2.67419e+07	0
AIMTYVSSFYHAFSGAQK	M3(Oxidation)	0	2023.96	12.69	2	2	Q9Z1P2;Q9QXQ0	2	0.262934	12029476	0
CDENILWLDYK	C1(Carbamidomethyl)	0	1468.68	38.36	3	2	P11980;P11980-2	2	0.260173	1.75665e+07	0
EKGADYLVTEVENGGSLGSK		1	2053.01	44.77	7	2	P11980;P11980-2	3	0.450371	4.9131e+07	1		9.91806e+06
VLYPNDNFFEGK		0	1442.7	25.63	6	2	G3V8V3;P09811	3	0.776862	8.50268e+07	2	0.742862	3.20165e+08
IYVDDGLISLQVK		0	1462.82	76.82	10	2	P11980;P11980-2	3	1.95668	1.23456e+07	1		5.59897e+07
SCFQTSDFVTCPR	C2(Carbamidomethyl); C11(Carbamidomethyl)	0	1604.69	61.78	3	2	D3ZCH9;M0R8W9	2	1.33029	1.71276e+07	0
SLNPQLGTDADKEQWK		1	1829.91	39.35	2	2	P04642;F1M2L5	1		1.97573e+06	1		179164921
AIMTYVSCFYHAFAGAEQAETAANR	C8(Carbamidomethyl)	0	2779.27	38.14	3	2	D3ZCV0;Q8R4I6	3	1.05322	8.16646e+06	0
VMAVDALASSHPLSSPANEVNTPAQISELFDSITYSK	M2(Oxidation)	0	3905.92	36.55	1	2	P15684;G3V7W7	1		4.42591e+06	0
TEQGPQVDETQFK		0	1506.71	35.55	3	2	P11884;F1LN88	1		8.76452e+06	1		1.01474e+07
ALGDTPAPNIDTTELVER		0	1911.97	51.74	2	2	P15684;G3V7W7	2	0.579568	9.1948e+06	0
DLIVLNDVYR		0	1219.67	33.43	1	2	P15684;G3V7W7	1		1.08458e+07	0
VEIIANDQGNR		0	1228.63	31.73	13	2	P63018;P06761	2	0.724599	1.01684e+07	3	0.469018	106013654
HQGVMVGMGQKDSYVGDEAQSK	M5(Oxidation)	1	2367.07	29.08	14	2	P60711;P68136	3	0.646307	1.40133e+07	1		4.43665e+07
ATETQGVNLLFSSR		0	1522.79	28.33	1	2	P08649;Q6MG90	1		4.32413e+06	0
VDYKADEWLMK	M10(Oxidation)	1	1413.67	27	1	2	G3V9Y1;G3V6P7	1		7.85756e+06	0
LTVQAPPSRGPGFLSIEPLDLR		1	2363.31	21.03	1	2	P08649;Q6MG90	1		9.22854e+06	0
GADYLVTEVENGGSLGSKK		1	1923.97	20.06	4	2	P11980;P11980-2	2	0.548393	2.07936e+07	0
WLPSTSPVTGYR		0	1363.7	34.49	2	2	F1LST1;P04937-4	2	1.21632	1.05707e+08	0
AGVLAHLEEERDLK		1	1579.84	17.55	2	2	G3V9Y1;G3V6P7	2	1.20913	2.83543e+07	0
KAPDFVFYAPR		1	1310.69	17.51	1	2	F1LP60;P31977	1		8.64008e+06	0
ALMAYAFALAGNQEKR		1	1753.91	16.13	2	2	P14046;D4AA52	1		3.35203e+07	0
GIFPVLCKDAVLDAWAEDVDLR	C7(Carbamidomethyl)	1	2502.27	16.02	1	2	P11980;P11980-2	1		3.56781e+06	0
SKINVNEIFYDLVR		1	1709.92	14.84	1	2	P62836;Q62636	1		3.71769e+06	0
AQIIHDSFNLASAGK		0	1571.82	14.47	1	2	P15684;G3V7W7	1		1.57458e+07	0
CPVCVQLFR	C1(Carbamidomethyl); C4(Carbamidomethyl)	0	1178.58	29.29	3	2	D3ZCH9;M0R8W9	2	1.35012	1.98866e+07	0
WKEATIPGHLNSYTIK		1	1857.99	12.53	1	2	F1LST1;P04937-4	1		1.57652e+07	0
YVRETGLMAFTNLK	M8(Oxidation)	1	1658.86	12.47	1	2	P14046;D4AA52	1		2.71594e+07	0
MLDMGFEPQIR	M1(Oxidation); M4(Oxidation)	0	1368.63	11.98	1	2	Q6AYI1;D4ADE8	1		2.56776e+06	0
TLSDYNIQK		0	1081.55	25.66	5	2	P0CG51;F1M0Q4	2	0.418855	2.05414e+07	1		70989944
EKDLCNDLSTTVPLWAPPPVTAPGNTR	C5(Carbamidomethyl)	1	2949.48	11.69	1	2	D3ZCH9;M0R8W9	1		1.54062e+07	0
GLTPGVIYEGQLISIQQYGHQEVTR		0	2786.46	10.87	1	2	F1LST1;P04937-4	1		2.77349e+07	0
LVILEGELER		0	1170.67	36.07	2	2	P58775;P09495	1		1.43962e+07	1		8.34229e+07
GTFAHLSELHCDKLHVDPENFR	C11(Carbamidomethyl)	1	2622.25	25.94	2	2	P02091;P11517	1		1.80479e+09	0
FLEQQNKVLDTK		1	1462.79	21.49	1	2	Q4FZU2;Q6P6Q2	1		5.66435e+06	0
AVLVDLEPGTMDSVR		0	1601.82	20.99	1	2	G3V7C6;B4F7C2	1		6.92322e+06	0
NTPPTMDTDGSYFLYSK	M6(Oxidation)	0	1952.86	23.89	7	2	P20760;P20759	2	1.11809	4.42317e+07	2	0.575229	2.00658e+08
GNPTVEVDLHTAK		0	1380.71	30.7	6	2	P15429;P07323	2	1.16838	2.87677e+07	2	0.686744	3.66231e+07
LVIIESDLER		0	1186.67	15.79	2	2	P04692;P04692-5	1		2.33769e+07	1		2.50093e+08
TEELNREVATNSELVQSGK		1	2104.06	15.75	1	2	Q6IFV1;Q6IFU8	1		2.44535e+06	0
AEGSDVANAVLDGADCIMLSGETAKGDYPLEAVR	C16(Carbamidomethyl)	1	3494.64	47.41	1	2	P11980;P11980-2	1		1.84883e+07	0
ITGYIIKYEKPGSPPR		1	1819.01	37.64	1	2	F1LST1;P04937-4	1		6.00052e+06	0
LFEQVMR		0	922.482	34.94	1	2	D3ZGE2;D3ZYH8	1		1.04294e+07	0
SSEMPELTSMHTLFVR	M4(Oxidation); M10(Oxidation)	0	1896.88	32.98	1	2	D3ZGE2;D3ZYH8	1		3.86296e+07	0
LAQSNGWGVMVSHR		0	1541.76	30.18	1	2	M0R5J4;P15429	1		2.65134e+07	0
KLMAQYGTPNNIDIWMGGVSEPLEPNGR	M16(Oxidation)	1	3103.5	20.82	2	2	D3ZGE2;D3ZYH8	1		3.66081e+07	0
DLCNDLSTTVPLWAPPPVTAPGNTR	C3(Carbamidomethyl)	0	2692.35	20.5	1	2	D3ZCH9;M0R8W9	1		1.38972e+07	0
EESPPLIGQQSTVSDVPR		0	1938.98	15.61	1	2	F1LST1;P04937-4	1		4.34167e+06	0
YESLTDPSKLDSGK		1	1539.76	14.63	2	2	P34058;P82995	1		1.41688e+07	1		2.04986e+07
SSVFVVDAK		0	951.515	62.61	4	2	F1LMU0;F1LRV9	0			2	0.0540694	6.6511e+08
LSSGNDFVLLR		0	1220.66	61.45	4	2	P08649;Q6MG90	0			2	0.398095	9.46192e+07
GNLANVIR		0	856.5	55.27	9	2	Q09073;Q05962	0			3	0.400395	5.85561e+07
VNLAMNVGK	M5(Oxidation)	0	961.513	37.45	4	2	P11980;P11980-2	0			2	0.184089	9.13113e+06
EQYEEEQEAK		0	1282.54	34.56	1	2	F1LMU0;F1LRV9	0			1		195467
ITLDNAYMEK		0	1197.58	32.97	1	2	P11980;P11980-2	0			1		6.68456e+07
DQFQAALGK		0	977.505	30.03	4	2	P08649;Q6MG90	0			2	0.379064	3.98528e+07
VNLAMNVGK		0	945.519	27.61	2	2	P11980;P11980-2	0			1		7.86054e+07
MELQEMQLK	M1(Oxidation); M6(Oxidation)	0	1181.55	27.24	2	2	P58775;P09495	0			1		3.77313e+06
SVKVPMMK		1	919.511	24.66	2	2	P05544;P05545	0			1		5.95798e+06
GSGTAEVELK		0	990.51	21.66	2	2	P11980;P11980-2	0			1		1.1773e+07
MQKEITALAPSTMK	M13(Oxidation)	1	1564.81	20.17	3	2	P60711;P68136	0			1		3.37515e+07
NTPPTMDTDGSYFLYSK		0	1936.86	15.97	1	2	P20760;P20759	0			1		4.51515e+07
VNTEIGDLEGLR		0	1315.68	48.66	3	2	P08649;Q6MG90	0			2	1.07988	4.58358e+07
TEGGATVTVK		0	962.515	24.95	4	2	F1LMU0;F1LRV9	0			1		7.02339e+06
EDQTEYLEER		0	1311.57	14.19	2	2	P34058;P82995	0			2	0.884299	2.8997e+06
ELISNASDALDK		0	1275.64	49.09	1	2	P34058;Q66HD0	0			1		5.05888e+07
VSATLLSGSDSK		0	1164.61	48.71	1	2	P08649;Q6MG90	0			1		1.07805e+07
VTTMDAELEFAIQPNTTGK	M4(Oxidation)	0	2082.01	40.26	1	2	F1LP60;P31977	0			1		500425
YFPTQALNFAFK		0	1446.74	19.66	1	2	Q09073;Q05962	0			1		1.82479e+07
LLNSCEYK	C5(Carbamidomethyl)	0	1026.49	15.26	2	2	P01048;P08932	0			1		5.7483e+07
RKPDTIEVQQMK	M11(Oxidation)	1	1488.78	14.06	1	2	F1LP60;P31977	0			0
GLVGEIIK		0	828.52	24.57	4	2	Q05982;P19804	2	0.939571	9.06795e+06	2	0.73559	4.47312e+07
AVGKVIPELNGK		1	1224.73	21.99	10	2	P04797;D3ZKR3	5	0.798162	1.5965e+07	0
RYEEEVALR		1	1164.6	23.28	5	2	A7M746;D3ZWS9	4	2.5183	2.37564e+07	0
YNVPLEK		0	862.467	32.91	24	2	P14046;D4AA52	5	2.33309	1.57441e+08	1		3.34633e+08
AGKLDPHLVLDQLR		1	1574.9	18.04	3	2	G3V9Y1;G3V6P7	3	0.887417	4.08656e+07	0
CAELEEELK	C1(Carbamidomethyl)	0	1120.52	16.41	4	2	P04692;P04692-5	2	0.558205	6.38841e+06	1		116198578
RVLIAAHGNSLR		1	1306.77	15.64	2	2	P25113;P16290	2	1.09818	7.38602e+06	0
VINAFNDGLKHLDNLK		1	1810.98	27.99	9	2	P02091;P11517	3	1.56862	6.44844e+08	0
YGHTLIQPFMFR	M10(Oxidation)	0	1525.76	21.26	3	2	D3ZGE2;D3ZYH8	2	0.609182	2.37374e+08	0
GGEFEMMPLGVNKSPLPK	M6(Oxidation); M7(Oxidation)	1	1962.97	11.37	1	2	Q03626;D4A6E3	1		6.36318e+07	0
HAEEHHTAYAVYSLSK		0	1842.87	11.22	1	2	Q03626;D4A6E3	1		58261884	0
VQYTVCIWR	C6(Carbamidomethyl)	0	1224.62	10.79	1	2	P08649;Q6MG90	1		1.13488e+07	0
AKNALAHALQSAR		1	1350.76	10.65	1	2	F1LMU0;G3V8B0	1		9.61706e+06	0
QWLQEIDR		0	1087.55	24.51	2	2	Q6NYB7;G3V6H0	2	0.0145734	1.32329e+06	0
LDNQYR		0	808.395	29.16	3	2	D3ZGE2;D3ZYH8	3	0.236319	247968	0
GIFPVLCK	C7(Carbamidomethyl)	0	933.523	25.22	8	2	P11980;P11980-2	4	1.43652	5.47525e+07	0
CQYEALVETNRR	C1(Carbamidomethyl)	1	1538.74	18.32	3	2	F6SF42;F7EM03	3	0.89641	3.83918e+07	0
YALYDATYETKESK		1	1681.8	13.29	1	2	M0RC65;P45592	1		444021	0
LSNRPAFMPSEGR	M8(Oxidation)	0	1477.72	15	4	2	Q9Z1P2;Q9QXQ0	3	0.64622	3.86852e+07	0
DQLIVNLLK		0	1055.65	29.73	2	2	P04642;F1M2L5	1		1.15301e+06	1		1.37165e+08
SALACSNEVWILNR	C5(Carbamidomethyl)	0	1632.82	26.82	1	2	P15684;G3V7W7	1		1.02373e+07	0
GGGFISDLK		0	893.473	35.9	3	2	D3ZCH9;M0R8W9	2	0.368203	1.93998e+07	1		5.75731e+06
EQAEAEVASLNRR		1	1472.75	11.54	2	2	Q63610;Q63610-2	1		1.86523e+07	1		1.12291e+07
LPLMECVQVTK	M4(Oxidation); C6(Carbamidomethyl)	0	1333.69	24	1	2	Q52KS1;P30835	1		3.55162e+07	0
LPLQWTAEQK		0	1213.65	23.82	3	2	D3ZCH9;M0R8W9	1		3.14594e+07	1		5.99039e+06
LNRQNQIAVDEIR		1	1568.85	17.29	1	2	D3ZGE2;D3ZYH8	1		4.00537e+07	0
YPEAPPSVR		0	1015.52	15.76	2	2	D3ZFY8;Q7M767	1		1.46978e+06	1		2.20764e+07
TQLEELEDELQATEDAK		0	1961.92	10.34	1	2	G3V9Y1;G3V6P7	0			0
AGKYDLDFK		1	1056.54	33.45	4	2	M0R5J4;F1M2K7	0			2	0.0728851	1.84778e+08
VTVLGHVQR		0	1008.59	25.26	9	2	Q52KS1;P30835	0			3	0.428422	8.14129e+07
GSGTAEVELKK		1	1118.6	22.26	2	2	P11980;P11980-2	0			1		3.09432e+06
KYVLPNFEVK		1	1236.7	20.98	3	2	P08649;Q6MG90	0			2	0.862109	1.72274e+07
LTVQAPPSR		0	968.552	13.87	4	2	P08649;Q6MG90	0			3	0.321561	3.45482e+07
LGEMWSEQSAK		0	1265.58	12.72	1	2	P52925;D3ZN59	0			1		2.89986e+06
ALGQNPTNAEVLKVLGNPK		1	1963.1	13.41	2	2	Q64119;D3ZHA7	2	0.334695	2.92046e+07	0
YIDQEELNK		0	1151.56	21.76	2	2	P34058;P82995	2	0.898192	4.85091e+07	0
TGRVMLGETNPADSKPGTIR	M5(Oxidation)	1	2116.08	10.55	1	2	Q05982;P19804	1		6.43583e+06	0
LFFLQVK		0	894.545	35.39	5	2	F1LP60;P31977	2	0.764558	4.17201e+07	2	0.383515	2.00752e+07
VGINYQPPTVVPGGDLAKVQR		1	2208.22	20.4	1	2	Q5XIF6;Q6AY56	1		8.85822e+06	0
EQYEEEQEAKAELQR		1	1879.87	10.98	1	2	F1LMU0;F1LRV9	1		4.77178e+07	0
LNLVQR		0	742.457	37.82	3	2	P04642;P42123	0			2	0.139002	4.12209e+08
MVALMQEK		0	949.483	19.53	1	2	F1LMU0;F1LRV9	0			1		4.33083e+07
TITSSYYR		0	990.489	19.61	3	2	Q6NYB7;G3V6H0	0			2	0.850171	1.04746e+07
VLNASAIPEGQFIDSKK		1	1816.98	10.75	1	2	F1LMU0;F1LRV9	0			1		1.44704e+07
WTGMIIGPPR	M4(Oxidation)	0	1143.6	19.53	1	2	D3ZFY8;Q7M767	0			1		7.8676e+06
VFFASWR		0	912.473	31.93	10	2	D3ZGE2;D3ZYH8	4	0.742718	3.68734e+08	1		121810338
VDVLPVNLPGEHGQRLPVNR		1	2209.22	12.76	3	2	F1LST1;P04937-4	2	1.27619	5.2938e+07	0
AIMTYVSSFYHAFSGAQK		0	2007.97	10.78	1	2	Q9Z1P2;Q9QXQ0	1		6.27375e+06	0
AGKPVICATQMLESMIK	C7(Carbamidomethyl)	0	1876.97	12.13	1	2	P11980;P11980-2	1		1.75843e+07	0
MELQEMQLK	M6(Oxidation)	0	1165.56	20.43	2	2	P58775;P09495	0			1		1.15612e+07
VPPPLPQFGR		0	1107.63	15.48	1	2	P09605;M0R6J6	0			1		6.89411e+06
MQKEITALAPSTMK		1	1548.82	14.01	1	2	P60711;P68136	0			1		1.41177e+07
TFYQIGDSWEK		0	1373.64	15.03	2	2	F1LST1;P04937-4	2	0.519832	2.0617e+08	0
LALDIEIATYR		0	1277.71	20.29	2	2	Q10758;Q6IG03	2	0.806723	1.24214e+06	0
SAHSQVVAGMNYK		0	1391.67	12.53	2	2	P01048;P08932	1		7.59065e+06	0
VIQYLAHVASSHK		0	1452.8	12.24	3	2	G3V9Y1;G3V6P7	2	0.15936	6.12223e+07	0
SCNCLLLK	C2(Carbamidomethyl); C4(Carbamidomethyl)	0	1007.5	16.6	4	2	M0R5J4;F1M2K7	3	0.386942	1.40486e+08	1		8.59758e+07
RQAEEAEEQSNVNLAK		1	1815.89	15.15	2	2	F1LMU0;F1LRV9	2	0.813656	1.67537e+06	0
GDPIPNEQVLIK		0	1322.73	19.89	6	2	P14046;D4AA52	4	0.919708	7.8224e+07	1		2.55901e+06
ENAELESR		0	947.442	11.59	1	2	F6SF42;F7EM03	1		66156.1	0
GGEFEMMPLGVNK	M7(Oxidation)	0	1424.66	11	1	2	Q03626;D4A6E3	0			1		9.75198e+06
IMQWQDIK	M2(Oxidation)	0	1077.54	16.63	3	2	Q03626;G3V9J1	2	1.21435	5.29584e+06	1		1.89799e+07
SSEMPELTSMHTLFVR	M4(Oxidation)	0	1880.89	11.62	1	2	D3ZGE2;D3ZYH8	1		1.18465e+08	0
SDLEANTEALTQEIDFLRR		1	2221.11	12.3	1	2	A7M775;F7F801	1		3.23002e+07	0
NVNIFK		0	734.42	22.96	2	2	P04642;F1M2L5	0			1		537323982
EMSGSEASDVPVK		0	1335.61	11.82	1	2	P08649;Q6MG90	0			1		1.19741e+07
TIGILSAK		0	802.503	22.74	4	2	D3ZCH9;M0R8W9	2	0.0649958	3.01133e+07	0
NLAENISR		0	916.485	12.46	1	2	G3V8V3;P09811	0			1		54924217
ILLDVK		0	700.46	34.16	11	2	Q6IFV1;Q6IFU8	0			3	0.144352	1.90365e+07
STTTGHLIYK		0	1120.6	14.71	2	2	M0R757;P62632	0			2	1.02021	6.09069e+06
LVIIESDLERAEER		1	1671.89	14.01	1	2	P04692;P04692-5	1		1.32511e+07	0
VVGNPFDSR		0	990.5	12.41	3	2	P11884;F1LN88	0			0
IEDEQALGMQLQKK	M9(Oxidation)	1	1646.84	16.92	1	2	F1LMU0;F1LRV9	1		1.81207e+06	0
ELGTVMR	M6(Oxidation)	0	821.418	26.93	1	2	P62161;Q304F3	0			1		2.66761e+06
YLPQYR		0	839.441	17.95	3	2	D3ZGE2;D3ZYH8	2	0.925308	1.16782e+08	1		2.09447e+08
IEAQNKPFDAK		0	1260.66	17.91	3	2	F1LMU0;F1LRV9	0			1		9.14054e+07
VDPVNFK		0	818.441	22.66	9	2	P01946;Q63910	4	0.650076	1.30757e+09	0
LSELLR		0	730.446	14.89	6	2	P34058;P82995	0			2	0.436308	1.98557e+07
NLQPGSEYTVTLMAVK		0	1750.91	13.77	1	2	F1LST1;P04937-4	1		2.14231e+07	0
LASYLEKVR		1	1078.63	13.43	1	2	F6SF42;F7EM03	1		1.432e+07	0
YGHTLIQPFMFR		0	1509.77	16.05	1	2	D3ZGE2;D3ZYH8	1		4.73032e+07	0
ERLFEQVMR	M8(Oxidation)	1	1223.62	12.76	2	2	D3ZGE2;D3ZYH8	2	0.13845	2.7171e+07	0
TLMAYAFALAGNQEKR		1	1783.92	12.16	1	2	Q03626;D4A6E3	1		1.09819e+07	0
YNLPLEK		0	876.482	22.16	4	2	G3V9J1;M0R5V7	4	1.92976	7.54672e+06	0
CQHGTLEAVQHISK	C1(Carbamidomethyl)	0	1607.8	11.41	1	2	D3ZCH9;M0R8W9	1		6.29673e+06	0
FVIKPIDK		0	959.592	21.06	6	2	F1LP60;P31977	0			3	0.589815	4.485e+07
ACNCLLLK	C2(Carbamidomethyl); C4(Carbamidomethyl)	0	991.506	15.44	2	2	P15429;P07323	2	0.103432	3.47222e+07	0
LTGMAFR		0	795.418	15.99	1	2	P04797;D3ZKR3	0			1		2.43156e+08
EGLELPEDEEEK		0	1416.64	12.22	1	2	P34058;P82995	0			1		9.25744e+06
KYLPQYR		1	967.537	23.91	4	2	D3ZGE2;D3ZYH8	1		7.63006e+06	2	1.15427	6027156
VSLAEK		0	646.377	23.97	1	2	G3V8V3;P09811	0			1		234463
MQIFVK		0	765.432	20.57	2	2	P0CG51;F1M0Q4	0			1		1.87049e+07
LFVGGLK		0	733.46	13.76	9	2	F1LM82;D4A6A2	0			1		1.32875e+07
SLNPQLGTDADK		0	1258.63	11.26	1	2	P04642;F1M2L5	0			1		2.14345e+07
VEYGFQVK		0	969.504	16.57	2	2	P08649;Q6MG90	2	1.19919	3.71748e+07	0
LLENIR		0	757.457	23.97	6	2	P09605;M0R6J6	0			2	0.906717	6.56757e+07
LALDMEIATYR	M5(Oxidation)	0	1311.66	12.93	1	2	Q6IMF3;Q6IG04	1		6.36855e+06	0
YVYGKPVQGVAYTR		0	1600.85	12.24	1	2	P08649;Q6MG90	1		9.54615e+07	0
GRLDSELR		1	945.51	20.6	7	2	Q4FZU2;Q6P6Q2	0			3	0.590679	4.42292e+06
KAADVHEVR		1	1024.55	10.13	1	2	P11980;P11980-2	0			1		12658.6
STGPNPRVPLSR		1	1280.71	20.08	1	2	D3ZGE2;D3ZYH8	1		1.57775e+07	0
FVIKPIDKK		1	1087.69	12.22	3	2	F1LP60;P31977	0			2	0.232485	1.14855e+08
LLLQVQHASK		0	1136.68	12.81	1	2	Q09073;Q05962	0			0
SKFEDLAK		1	937.499	12.95	3	2	P52925;D3ZN59	0			2	1.31226	6.60611e+07
YVLPNFEVK		0	1108.6	12.3	1	2	P08649;Q6MG90	0			1		8.99098e+06
VHIEIGPDGR		0	1092.58	13.47	1	2	D3ZYW2;Q794E4	0			1		9.17592e+06
FAEDLR		0	750.378	13.88	1	2	P08649;Q6MG90	0			1		1.26486e+06
VFALDQK		0	820.457	10.49	1	2	P08649;Q6MG90	0			0
EEIFGPVMQILK	M8(Oxidation)	0	1419.76	16.07	1	2	P11884;F1LN88	1		1.62484e+07	0
DPANIK		0	657.356	23.74	1	2	P04797;D3ZKR3	0			1		333384
FYEAFSK		0	891.425	15.82	2	2	P34058;P82995	1		3.33163e+07	1		2.51585e+07
EALGLLR		0	771.472	15.67	3	2	P15429;M0R5J4	0			1		223906968
SCAHDWVYE	C2(Carbamidomethyl)	0	1166.46	15.49	1	2	P19804;Q05982	1		8.33371e+06	0
TKPIWTR		0	901.525	10.78	1	2	P34058;P82995	0			1		4.79831e+06
VFNDMKVR	M5(Oxidation)	1	1024.52	10.89	1	2	M0RC65;P45592	0			0
QLFDQVVK		0	976.546	12.76	2	2	F1LP60;P31977	1		5.23316e+07	1		1.9123e+08
SVEMLKEMIK	M4(Oxidation); M8(Oxidation)	1	1239.63	11.61	1	2	P11980;P11980-2	1		4.35471e+07	0
WLVLR		0	686.435	10.48	1	2	F1LNF0;G3V6P7	0			1		864357
LPISVR		0	684.44	19.73	3	2	P08649;Q6MG90	0			3	1.22002	1.06541e+07
VLESR		0	603.346	16.93	2	2	P04692;P04692-5	0			1		706483
FNGTVK		0	665.362	16.24	1	2	P04797;D3ZKR3	0			1		782217
WKDSLRPR		1	1057.59	13.13	2	2	F1LR92;P05545	0			2	0.545815	381730
TIEEVVGR		0	902.494	12.94	1	2	P11884;F1LN88	1		1.1374e+07	0
LIFAGK		0	648.408	13.52	3	2	P0CG51;F1M0Q4	0			2	0.112079	2.21404e+07
AKVTGPR		1	728.442	13.77	1	2	C0JPT7;D3ZHA0	0			1		9.18403e+06
SEISELRR		1	989.536	12.38	1	2	Q6IFV1;Q6IFU8	0			1		6.65727e+06
MPGALLTPASMK	M1(Oxidation); M11(Oxidation)	0	1248.62	15.96	2	2	D3ZLA3;F1M1L9	2	0.847587	4.77945e+07	0
DGLKLMLLLEVISGER	M6(Oxidation)	1	1801.99	12.84	4	2	Q9Z1P2;Q9QXQ0	2	0.0540502	1.18551e+08	2	1.05352	1.62965e+08
WGDAGAEYVMESTGVFTTMEK	M19(Oxidation)	0	2325.03	12.58	1	2	P04797;D3ZKR3	1		4.31712e+06	0
ISGFPK		0	648.371	10.5	1	2	P04642;P42123	0			1		1.37292e+06
KLQAQMK	M6(Oxidation)	1	862.478	10.7	1	2	G3V9Y1;G3V6P7	1		2.26787e+06	0
DHLDFKFPAEYSR		1	1624.77	10.05	2	2	F1M2K7;M0R5J4	1		1.9266e+08	0
LGKDSVNVGNK		1	1130.61	11.12	1	2	F1M2K7;M0R5J4	1		1.45395e+06	0
ALAAELNQLR		0	1098.63	12.87	2	2	Q6IG03;Q10758	2	0.96388	1.11724e+07	0
LWHDGRGAAQNIIPASTGATK		1	2164.12	10.32	1	2	P04797;D3ZKR3	1		5.08184e+07	0
CCIGASIVLTK	C1(Carbamidomethyl); C2(Carbamidomethyl)	0	1221.63	12.49	1	2	P11980;P11980-2	1		6.78369e+07	0
LLCGGGAAADR	C3(Carbamidomethyl)	0	1060.52	16.52	1	2	P11884;F1LN88	1		2.2408e+08	0
EVFLR		0	663.379	12.13	2	2	P34058;P82995	0			1		2.14737e+07
VEEMAIKEEIK	M4(Oxidation)	1	1334.69	11.39	1	2	G3V8C3;Q6P725	0			1		4.78778e+06
ESIVNASK		0	847.452	10.82	1	2	D3ZLA3;F1M1L9	0			1		150034328
AATGERR		1	760.402	10.15	1	2	P09605;M0R6J6	0			1		4.27688e+06
DLEEATLQHEATAATLR		0	1868.94	71.84	24	2	F1LRV9;G3V6E1	5	2.75496	6.05655e+07	2	1.13965	8.20345e+07
KIAEQELLDASER		1	1501.79	78.36	28	2	F1LRV9;G3V6E1	5	0.692169	74195121	2	0.605734	1.05978e+08
ANLLQAEIEELR		0	1398.76	79.39	19	2	F1LRV9;G3V6E1	5	0.9247	6.63309e+07	3	2.0025	9.14554e+07
NLTEEMAGLDETIAK	M6(Oxidation)	0	1650.79	69.49	12	2	F1LRV9;G3V6E1	4	3.22417	4.03494e+06	3	0.901938	1.78972e+07
NLTEEMAGLDETIAK		0	1634.8	52.74	6	2	F1LRV9;G3V6E1	2	1.23639	2.802e+07	1		7.11669e+07
NLQQEISDLTEQIAEGGKR		1	2129.09	53.45	18	2	F1LRV9;G3V6E1	5	1.6918	1.17923e+08	1		1.10075e+08
IAEQELLDASER		0	1373.69	67.09	14	2	F1LRV9;G3V6E1	5	0.703158	6.64452e+07	3	7.53462	44634625
LVQVQETK		0	944.541	32.85	2	2	P08932;Q6LE95	1		1.85056e+06	0
ANLLQAEIEELRATLEQTER		1	2327.23	41.72	11	2	F1LRV9;G3V6E1	5	4.16924	4.02038e+07	0
IKLEQQVDDLEGSLEQEK		1	2101.07	27.36	6	2	F1LRV9;G3V6E1	2	0.917617	6.99306e+07	0
LVLLGESAVGK		0	1085.66	26.63	8	2	B0BNK1;A1L1J8	5	0.886208	2.00943e+06	1		9.21686e+06
KMEGDLNEMEIQLNHANR	M2(Oxidation); M9(Oxidation)	1	2174	31.96	14	2	F1LMU0;G3V6E1	3	1.06288	5.89167e+07	1		1.48763e+08
DLEEATLQHEATAATLRK		1	1997.03	27.24	2	2	F1LRV9;G3V6E1	2	1.05284	2.73905e+07	0
IYSQSGENIEFMCKPGYR	M12(Oxidation); C13(Carbamidomethyl)	0	2194.99	20.1	1	2	F1M983;Q5I0M3	1		1.28875e+08	0
QKYEETHAELEASQK		1	1790.86	24.88	6	2	F1LRV9;G3V6E1	3	0.218488	6.20409e+06	0
LVQVQETKEGTTR		1	1488.8	15.45	1	2	P08932;Q6LE95	1		2.01457e+06	0
MEGDLNEMEIQLNHANR	M1(Oxidation); M8(Oxidation)	0	2045.9	40.23	5	2	F1LMU0;G3V6E1	2	0.465429	8.46202e+06	1		9.96907e+07
ADVVESWIGEK		0	1232.62	21.7	1	2	P16086;D4A678	1		1.60836e+06	0
TTAQVLIR		0	901.546	24.4	2	2	P07943;G3V786	0			1		1.65329e+07
GQEDLKEQLAMVER	M11(Oxidation)	1	1661.82	21.49	2	2	F1LRV9;G3V6E1	0			1		1.44696e+07
KMEGDLNEMEIQLNHANR	M9(Oxidation)	1	2158.01	19.95	1	2	F1LMU0;G3V6E1	0			1		24555559
NLTEEMAGLDETIAKLTK	M6(Oxidation)	1	1993.02	12.61	1	2	F1LRV9;G3V6E1	1		1.15335e+07	0
ATLEQTER		0	947.479	27.62	5	2	F1LRV9;G3V6E1	2	0.691621	77258.2	1		585379
TLEDQVSELK		0	1161.6	26.28	20	2	F1LRV9;G3V6E1	5	1.80759	7.71623e+07	2	1.01168	1.17583e+08
FEIWDTAGQER		0	1351.63	13.18	2	2	B0BNK1;A1L1J8	2	0.149244	1.23986e+06	0
DDKLAQLITR		1	1172.66	14.41	1	2	F1LRV9;G3V6E1	0			1		1.48588e+07
AGLLGLLEEMRDDK		1	1559.81	11.04	1	2	F1LRV9;G3V6E1	1		6.11571e+06	0
AGLLGLLEEMRDDK	M10(Oxidation)	1	1575.81	13.24	1	2	F1LRV9;G3V6E1	1		1.30901e+06	0
DCIPFFR	C2(Carbamidomethyl)	0	954.45	18.93	9	2	D3ZYH8;D3ZSY4	4	0.43446	3.0365e+08	0
LIINK		0	600.408	23.92	5	2	M0R570;D3ZN27	0			1		1.18078e+06
LALLQR		0	713.467	11.83	2	2	P19629;D4AB70	0			1		8.97609e+06
LFDIR		0	663.382	24.59	40	2	P54313;F8WG17	0			3	13.4336	2.72441e+07
VIDLTR		0	716.43	17.27	4	2	Q5I0E1;Q6VEU8	0			2	0.705098	2.03336e+07
CLGIPAR	C1(Carbamidomethyl)	0	786.428	15.9	2	2	B5DF57;G3V811	0			2	0.59941	1.27055e+07
DDFRK		1	680.336	13.18	1	2	Q3KR86;P50115	0			1		6.14455e+06
LFDLRNMSLR	M7(Oxidation)	1	1280.67	19.33	4	2	P54313;F8WG17	3	1.31465	3.03838e+06	1		9.37602e+06
IIQAVMDR		0	945.521	13.16	1	2	M0R570;D3ZN27	0			1		1.16037e+08
AVLDVDETGTEGAAATAVTAALK		0	2174.12	128.89	85	1	P05545	5	0.432089	2.83208e+08	3	1.0653	2.40536e+08
AADKDNCFATEGPNLVAR	C7(Carbamidomethyl)	1	1948.92	105.03	124	1	P02770	5	1.45874	8.08403e+09	3	0.295437	1639313608
LPCVEDYLSAILNR	C3(Carbamidomethyl)	0	1662.85	104.72	65	1	P02770	5	0.67213	5.15966e+08	3	0.89235	1.87566e+09
LQELSPGLLAPVPR		0	1489.88	103.84	11	1	Q5I0E1	4	0.424073	4.24163e+07	2	0.367734	7.79734e+07
ILLQGTPVAQMAEDAVDGER		0	2113.06	101.35	9	1	M0RBF1	3	2.46844	2.91737e+07	1		3.52596e+07
YNAELESGNQFLLYR		0	1816.89	97.84	17	1	P08932	3	5.11194	2.92843e+07	2	0.290597	51774143
AVLDVAETGTEAAAATGVK		0	1773.92	108.13	150	1	P09006	5	4.04896	2.31466e+08	3	1.86866	2.29388e+08
VVDSLQTSLDAETR		0	1533.78	92.63	11	1	G3V8B0	5	2.70052	2.88138e+07	0
VVQQSVLEVDER		0	1400.74	92.63	4	1	Q62975	1		7.50053e+07	3	0.674203	2.42965e+07
YFDSFGDLSSASAIMGNPK	M15(Oxidation)	0	2022.92	97.02	257	1	P02091	5	0.94475	9589152034	3	1.85737	2.67178e+09
NVLEGSDEYLVCK	C12(Carbamidomethyl)	0	1525.72	90.44	4	1	F1LM30	2	0.905747	7.09517e+07	2	0.636776	5.8406e+07
LAQAAQSSVATITR		0	1416.78	90.07	12	1	G3V852	5	0.428638	2.8778e+07	1		3.78839e+06
GDFANANNFDNTFGQVSEDLR		0	2331.02	89.92	45	1	Q7TQ70	5	1.32562	2.53293e+07	3	2.37678	18917010
ITLSQVGDVLR		0	1200.7	89.16	37	1	P02600	5	1.00578	1.07867e+08	3	2.38543	251329343
YFDSFGDLSSASAIMGNPK		0	2006.92	103.08	48	1	P02091	5	1.05722	1.67437e+08	3	3.09479	1.9036e+08
GLGTDEDSILNLLTAR		0	1687.89	88.36	8	1	P14668	2	1.04001	3.00455e+07	3	0.968673	1.85913e+07
VYSYYNLEESCTR	C11(Carbamidomethyl)	0	1683.74	86.43	17	1	M0RBF1	5	2.31892	7.98207e+07	2	0.0674394	6.54793e+07
CEDMSVNQDLADTDAR	C1(Carbamidomethyl); M4(Oxidation)	0	1855.75	90.95	9	1	P07150	4	0.754113	4.24633e+06	3	0.455079	2.4227e+07
NQINALTSFVDASGVYGSEDPLAR		0	2524.24	91.77	45	1	D3ZYH8	5	2.18455	4.18943e+08	3	1.07797	1.1091e+08
VFNNDADLSGITEDAPLK		0	1918.94	107.44	51	1	P17475	5	0.883272	8.41152e+08	3	0.978387	2.48034e+09
SVTEQGAELSNEER		0	1548.71	89.55	19	1	P63102	5	3.20648	6.04966e+06	2	0.69472	9.22533e+07
TIDVNDFINWASSLDDAPALISQK		0	2633.32	81.95	16	1	Q62930	5	5.58199	1.71721e+07	0
ELGSPPGISLDTIDAAFSCPGSSK	C19(Carbamidomethyl)	0	2406.15	97.74	37	1	P20059	5	2.80335	5.58467e+08	3	0.415778	4.08833e+08
GLIDEANQDFTNR		0	1492.7	81.47	62	1	Q7TQ70	5	0.691892	2.77058e+08	3	0.583842	2.95222e+08
VQNATLAVANITNADSATR		0	1930	102.32	14	1	Q5XI04	5	0.625574	2.50094e+06	3	0.509124	2.77662e+07
QSLEASLAETEGR		0	1390.68	106.17	49	1	Q6IFW6	5	0.634961	2.69027e+07	3	0.33159	5.95629e+07
LGLDYSYDLAPR		0	1382.7	80.68	7	1	Q5U2V4	4	2.02162	4.58289e+07	2	0.0811868	4.20001e+07
LNSEGELVDCGTSAQK	C10(Carbamidomethyl)	0	1707.79	79.85	4	1	P18297	3	0.25599	3.58436e+06	0
NLQEEISDLTEQLGSTGK		0	1961.97	79.5	18	1	G3V8B0	4	3.74741	1.49024e+07	1		4.49091e+07
VLIEDGSGEAVLSR		0	1444.76	84.23	36	1	M0RBF1	5	0.597311	4.71375e+08	3	6.84797	3.65998e+07
QFLEELLTTQCDR	C11(Carbamidomethyl)	0	1652.8	78.61	11	1	P04466	4	1.07479	4.91036e+07	0
NYNPGDQSTDYGIFQINSR		0	2188.99	91.84	15	1	F1M8E9	4	0.906969	1.92781e+08	2	1.23548	3.01298e+08
ALYQAEAFTADFQQSR		0	1845.88	87.37	84	1	P09006	5	4.78807	5.70166e+07	2	1.23382	9.51125e+07
TCVADENAENCDK	C2(Carbamidomethyl); C11(Carbamidomethyl)	0	1525.59	78.76	17	1	P02770	5	0.463742	1.48503e+06	3	0.261372	1.92911e+06
LQVELDSVTGLLNQSDSK		0	1946.01	81.34	7	1	G3V6P7	4	0.16409	4.4352e+07	0
GLVLIAFSQYLQK		0	1479.86	77.04	74	1	P02770	5	0.390553	7.89193e+08	1		4.39825e+08
AMGIMNSFVNDIFER	M2(Oxidation); M5(Oxidation)	0	1775.81	87.6	44	1	D3ZWM5	5	1.04394	5.8562e+08	3	1.01863	5.55004e+08
GSYNLQDLLAQAK		0	1420.75	78.46	8	1	P01015	5	5.14734	6.02117e+07	1		191996228
VPVVTQGSDAQALTQDDGVAK		0	2099.06	82.33	17	1	M0RBF1	4	0.831483	3.91724e+07	3	1.44634	18668274
DLYANTVLSGGTTMYPGIADR	M14(Oxidation)	0	2231.07	97.4	34	1	P60711	5	0.660451	7.84409e+07	3	1.2605	1.60825e+08
YNAELESGNQFVLYR		0	1802.87	74.71	19	1	P01048	3	4.09217	2.11604e+07	1		2.48973e+06
GTGGVDTAAVGAVFDISNADR		0	1992.97	89.99	56	1	P00564	5	1.62456	5.52166e+07	3	1.52867	27076061
YEELQITAGR		0	1179.6	74	46	1	Q4FZU2	5	0.694897	4.84351e+07	3	1.29911	30952582
NNLLQAELEELR		0	1441.77	77.08	19	1	G3V8B0	4	2.20421	2.75213e+07	3	2.47238	18966489
ALGQNPTQAEVLR		0	1396.75	73.22	30	1	P16409	5	1.33424	9.20221e+07	3	5.31962	3.50173e+07
EVALNTIIFMGR	M10(Oxidation)	0	1379.74	78.88	17	1	Q5M7T5	5	0.908549	2.10472e+07	2	1.08643	7.92439e+07
GLGTDEDTLIEILTTR		0	1746.91	102.5	67	1	P07150	5	1.08166	1.19813e+08	3	0.600558	227286964
EASGPINFTVFLTMFGEK	M14(Oxidation)	0	2003.98	105.03	27	1	P04466	5	1.22955	5.61974e+07	2	0.269925	1.45016e+08
GVDEATIIDILTK		0	1387.77	98.64	46	1	P07150	5	0.575178	1.78308e+08	3	0.417898	9.23199e+08
KSQNEQDTVLDGDFTVR		1	1951.94	72.34	9	1	Q5EBC0	4	7.13652	2.39021e+07	0
LQTEGDGIYTLNSEK		0	1667.81	79.5	24	1	P06866	5	2.84675	1.12359e+08	2	1.26378	2.33167e+08
AVTEQGAELSNEER		0	1532.72	71.82	13	1	P68255	5	3.84985	2.14524e+06	3	1.1368	15287990
WELLQQVDTSTR		0	1475.75	72	46	1	Q6IMF3	5	1.23282	1.05543e+08	3	0.40466	145003927
TVMGDFAQFVDK		0	1357.65	71.64	20	1	P02770	5	2.94261	2.33528e+08	3	0.513588	1.76636e+09
IPATCEPIQSVYFFSGDK	C5(Carbamidomethyl)	0	2058.98	71.57	8	1	Q3KR94	3	4.18133	1.81441e+06	1		4.42246e+07
NICYVITHGDAKDQE	C3(Carbamidomethyl)	1	1762.81	71.03	24	1	P04466	5	11.0125	5.07501e+07	1		5.612e+06
IDSAATSTYEVGNPPDYR		0	1955.9	110.43	6	1	P41498	3	0.460485	1.06179e+07	2	0.264753	2.40152e+07
FQSTDVAEEVYTR		0	1544.72	98.53	7	1	Q9JKB7	5	0.530303	6.20448e+07	2	0.279071	6.23805e+07
CSYTEEAQCIDGTIEIPK	C1(Carbamidomethyl); C9(Carbamidomethyl)	0	2113.95	70.83	2	1	Q5I0M1	2	0.690539	3.84772e+07	0
DSPVLVDSFEDSEPYR		0	1854.84	70.79	7	1	Q99PS8	2	0.892036	3.91236e+07	2	0.110972	5.3723e+07
NPDSSTSGPWCYTTDPTVR	C11(Carbamidomethyl)	0	2140.93	80.28	5	1	G3V843	4	7.87016	4.19448e+06	0
LGLQDLFNSSK		0	1221.65	70.72	23	1	Q4G075	5	2.36357	2.82255e+08	2	0.443676	385557763
KIFSQQADLSR		1	1292.7	70.67	37	1	P05545	5	1.54319	1.86377e+08	3	0.71593	153232761
DICEGQVNSLPGSINK	C3(Carbamidomethyl)	0	1730.84	70.45	30	1	M0RBF1	5	7.14627	3.31072e+07	3	1.83449	5.32796e+07
GILFVGSGVSGGEEGAR		0	1591.81	98.05	13	1	P85968	5	2.13496	8.02572e+07	1		54787312
FLASVSTVLTSK		0	1252.71	77.03	234	1	P01946	5	0.97963	4.93311e+08	3	14.669	1.55767e+08
TLPVSDSALNAFEER		0	1648.82	72.74	9	1	D3ZPI8	4	2.06721	1.34506e+07	2	0.474013	2.49837e+07
KISSNLADFAFSLYR		1	1731.91	70.15	9	1	P17475	3	0.701181	3.41803e+07	0
QLDEKEALISQLTR		1	1643.9	69.92	14	1	G3V8B0	4	2.46358	4.83364e+07	1		7.02727e+06
IQALQQQADDAEDR		0	1600.76	74.22	6	1	P09495	4	0.663104	3.97066e+06	2	0.300994	5.81716e+06
AAQVAMIANFMGFR	M6(Oxidation); M11(Oxidation)	0	1558.75	69.43	4	1	P01015	4	5.31681	1.39929e+07	0
VNPDDVGGEALGR		0	1298.63	74.47	109	1	P02091	5	13.7573	2.30576e+08	3	5.33774	5.37051e+09
DNENVINEYSSILEDQK		0	2009.93	89.84	29	1	P14480	5	0.736907	4.57401e+08	2	1.01333	3.23904e+07
SAGWIIPIGLLFCNLPEPR	C13(Carbamidomethyl)	0	2153.16	76.76	27	1	P12346	5	6.15999	1.74112e+08	1		2.92958e+07
QLQNIIQATSR		0	1271.71	68.99	3	1	F1LMV6	3	1.33824	415683	0
DVFLGTFLYEYSR		0	1609.79	68.89	130	1	P02770	5	0.293911	7.92122e+08	3	8.16703	56231848
GLAGAVSELLR		0	1085.63	68.88	7	1	G3V852	5	0.983007	1.22708e+07	0
KMVTTECPQFVQNK	M2(Oxidation); C7(Carbamidomethyl)	1	1725.83	68.72	17	1	P50115	5	1.14221	1.75474e+08	1		1.01217e+09
NEVNTMLGQSTEELR	M6(Oxidation)	0	1736.81	75.81	25	1	P02650	5	1.75485	2.31649e+07	3	1.53841	2.37281e+08
YLECSALQQDGVK	C4(Carbamidomethyl)	0	1510.72	68.12	5	1	Q32PX6	4	1.35876	1.23933e+06	1		1.30963e+07
VVDSLQLTASNPVATPVDWK		0	2140.13	75.27	8	1	O35244	4	0.503084	8.13262e+06	1		1.13237e+07
AAVNGLWGKVNPDDVGGEALGR		1	2195.12	73.27	70	1	P02091	5	2.71014	4441953893	2	1.38017	9.35736e+09
SQNEQDTVLDGDFTVR		0	1823.84	67.89	5	1	Q5EBC0	1		179760099	1		1.3461e+06
ALAAGGVGSIVR		0	1070.63	67.81	7	1	Q4KLF8	4	0.579864	2.95213e+07	2	0.0838302	1.76695e+08
AKPALDDLGQGLMPVLEAWK	M13(Oxidation)	0	2168.15	67.77	8	1	P04639	3	3.07899	7.02977e+07	2	1.10269	1.90983e+07
DLADELALVDVIEDK		0	1657.85	70.46	11	1	P04642	4	1.22207	4.75485e+06	2	0.624763	4.80774e+08
LAEQELIETSER		0	1417.72	67.67	13	1	G3V8B0	3	4.60019	8.09954e+06	3	0.294471	2.14384e+07
DQYELLCLDNTR	C7(Carbamidomethyl)	0	1539.71	67.23	8	1	P12346	4	1.14625	1.3813e+08	2	0.571938	2.78435e+08
LGEYGFQNAVLVR		0	1465.78	104.53	93	1	P02770	4	0.257363	3.77421e+09	3	0.614513	2.04936e+10
ANELKATIDQNLEDLR		1	1842.96	67.21	7	1	P02651	4	3.63147	3.26187e+07	0
FGDLSSASAIMGNPQVK	M11(Oxidation)	0	1737.85	66.61	70	1	P11517	5	1.48815	1.63443e+09	3	6.54039	9.20868e+08
LPEGTTYEEYLGAEYLQAVGNIR		0	2586.27	101.66	33	1	P12346	5	2.95198	1.31968e+08	2	1.19777	4.26855e+08
ATPLSLCALTAVDQSVLLLKPEAK	C7(Carbamidomethyl)	0	2538.43	66.3	13	1	Q63041	5	3.78892	3.54236e+08	1		1.70173e+07
FNSANEDNVTQVR		0	1493.7	68.49	14	1	P04762	5	1.06949	7.5787e+07	3	0.161844	2.75033e+07
TNCELYEKLGEYGFQNAVLVR	C3(Carbamidomethyl)	1	2503.23	86.54	40	1	P02770	4	0.542838	2.49157e+09	2	0.0921066	3.99474e+08
FSIDTSGISDYSLNIK		0	1759.88	65.81	6	1	D4AA52	1		56475796	0
NLVKTNCELYEK	C7(Carbamidomethyl)	1	1510.76	65.8	17	1	P02770	5	1.53052	1.20768e+08	2	0.316667	7.53576e+06
TTFELIYQELLQR		0	1653.89	65.35	23	1	Q5EBC0	5	10.8475	1.2157e+07	0
TENGGWTVIQNR		0	1374.68	65.24	18	1	P14480	5	0.649279	4.13047e+08	3	4.32771	1.76675e+08
QDLNDNDAYSVFQSIGLK		0	2026.98	84.71	18	1	Q63041	5	1.88328	8.52289e+07	2	0.162238	9.93734e+06
VGWEQLLTSIAR		0	1372.76	80.28	24	1	Q8R4I6	5	0.355162	1.60513e+08	2	0.0824907	2.21403e+07
AVDDFNQQSLDTNLYR		0	1898.89	94.91	33	1	G3V8S9	5	1.01776	1.08685e+08	3	0.725866	8.33934e+07
RHPDYSVSLLLR		1	1455.81	79.61	214	1	P02770	5	1.81508	2.26423e+08	1		2.3967e+08
AIEDYVNEFSAR		0	1413.67	70.85	21	1	Q62930	5	5.81974	1.88655e+07	2	0.00443674	3.04395e+07
LQDAEEAVEAVNAK		0	1486.74	64.54	22	1	G3V8B0	5	3.84953	2.2546e+07	3	1.53363	31977845
FSISTDYNLEEVLPELGIR		0	2195.13	87.5	26	1	P05545	4	0.701714	7.54333e+07	3	2.40018	4.77619e+07
VGQPGDAGAAGPVAPLCPGR	C17(Carbamidomethyl)	0	1846.93	65.18	64	1	P24090	5	0.618238	8.42151e+08	3	0.269911	529710852
LNQEAQQYSEALASTR		0	1808.88	64.49	4	1	F1M5V2	2	0.301995	3.11365e+06	2	0.318189	9.01949e+06
ALAAGGYDVEKNNSR		1	1564.77	64.43	4	1	D3ZBN0	3	6.74463	1.0105e+06	0
AAAEGSSNVFSMFDQTQIQEFK	M12(Oxidation)	0	2451.11	75.61	17	1	P04466	5	2.09855	2.37525e+07	2	0.612338	1.65414e+08
YNEVLTQCCTESDK	C8(Carbamidomethyl); C9(Carbamidomethyl)	0	1746.73	74.25	30	1	P02770	5	0.906018	4.69034e+08	3	0.558955	2.47739e+08
GFGQSVIQLGETR		0	1391.73	80.24	11	1	G3V8L7	4	0.182527	5.88121e+07	1		7.18038e+07
QNYSTEVEAAVNR		0	1480.7	74.93	5	1	M0R6L9	3	0.572361	2.1894e+07	1		1.06293e+07
VAGPQPAQTGVAQASLGEYLFER		0	2389.22	72.76	7	1	M0R6L9	3	0.631913	8.39915e+07	0
TADGSWEPFASGK		0	1352.61	63.9	17	1	P02767	5	0.88956	2.95647e+08	2	1.06506	2.93887e+08
QLNLNLLDNWDTLGSTVGR		0	2129.1	77.89	28	1	P04639	5	2.0697	8.8155e+06	3	1.24501	1.71621e+08
GVDEATIIDILTKR		1	1543.87	85.28	34	1	P07150	5	1.25278	1.75761e+08	2	1.23786	7.30598e+07
ANEPSPGEGDSNCVTR	C13(Carbamidomethyl)	0	1689.72	63.46	23	1	G3V7K3	5	8.27166	15259671	3	0.135518	2.16667e+06
GQFEDVTLYQGER		0	1541.72	62.99	9	1	G3V7K3	5	2.90237	51302525	1		1.05295e+07
KYNAELESGNQFVLYR		1	1930.97	62.89	12	1	P01048	2	1.35476	3.60688e+07	0
IAELFSDLEER		0	1321.66	69.86	38	1	P05544	5	0.517698	7.89509e+08	3	0.716807	982527832
TAFDEAIAELDTLSEESYK		0	2132	62.9	6	1	P63102	2	0.378888	4.77519e+06	2	0.549465	2.8555e+07
NVVFSPLSISAALAVVSLGAK		0	2043.18	88.62	16	1	P09006	2	0.473337	1.79161e+07	2	1.2102	1.44778e+07
LSVEALNSLTGEFK		0	1507.8	84.14	48	1	P00564	5	1.8626	7.31814e+07	3	3.45687	7.66107e+07
GDKDCTGNFCLFR	C5(Carbamidomethyl); C10(Carbamidomethyl)	1	1589.69	62.55	11	1	P12346	4	1.51753	8.3797e+07	3	0.248518	5.27468e+07
AADHVEDLPGALSTLSDLHAHK		0	2297.15	62.47	122	1	P01946	5	0.542586	1.07037e+10	2	1.40027	9.12783e+09
EVALNTIIFMGR		0	1363.74	62.25	1	1	Q5M7T5	1		8.33192e+06	0
LLGEIAQGNENYAGIAAR		0	1859.96	62.2	5	1	G3V852	4	0.373437	2.9901e+07	0
GKSEEELAECFR	C10(Carbamidomethyl)	1	1454.66	62.42	4	1	Q304F3	2	1.00605	1.64566e+07	1		2.87098e+07
EGFGHLSPTGTTEFWLGNEK		0	2207.05	62.01	18	1	P02680-2	5	0.87305	6.98667e+08	0
QLAAGSIADCLAK	C10(Carbamidomethyl)	0	1317.68	61.99	5	1	Q01177	2	1.08549	6.87095e+07	1		2.72288e+07
VGAGAPVYMAAVLEYLTAEILELAGNAAR	M9(Oxidation)	0	2949.54	82.59	9	1	D4ACV3	4	15.3911	8.79635e+06	1		8.42758e+06
VCPFAGILENGVVR	C2(Carbamidomethyl)	0	1530.81	65.38	26	1	Q5I0M1	5	2.91525	1.19542e+08	1		8.84998e+07
CLQDGTGDVSFVR	C1(Carbamidomethyl)	0	1453.67	62.42	4	1	Q6TUG7	1		1.25104e+08	3	0.945073	3.34119e+07
NADGYIDAEELAEIFR		0	1825.86	76.21	6	1	Q304F3	4	2.03287	1.07644e+06	1		3.12e+08
LAVSQVPR		0	869.52	67.97	25	1	G3V826	5	1.10588	1.40459e+08	3	0.738842	2.23956e+08
EGYLQIGATTQQAQK		0	1635.84	61.03	10	1	P10959	5	0.684084	73139439	1		33635505
QALATISLPR		0	1069.64	69.34	29	1	D3ZGE2	5	1.12395	9.59379e+08	3	0.527694	4.29512e+08
SLDLSGQAFDEAYAEFQQLK		0	2260.08	76.19	10	1	G3V7K1	3	2.74453	8.73195e+06	0
LQQYTQATESAGR		0	1452.71	66.39	24	1	Q4QQV6	4	1.07777	2.24308e+07	3	0.5582	1.94833e+07
SCAVAEYGVYVR	C2(Carbamidomethyl)	0	1373.65	60.64	11	1	P06866	2	1.39451	1.83289e+08	1		2.73937e+06
MVTTECPQFVQNK	M1(Oxidation); C6(Carbamidomethyl)	0	1597.74	75.33	62	1	P50115	5	1.1867	8.77284e+08	3	57.3421	7.59041e+07
QPFVESLGPFTPAIFPR		0	1903.02	60.53	7	1	P01015	4	3.22106	6.39454e+06	0
LTDNSNQFQTEVGK		0	1580.76	74.71	11	1	F7F4S8	4	0.718465	6.14367e+07	3	1.08865	1.87835e+07
AEDGSVIDYELIDQDAR		0	1908.89	60.43	15	1	Q07936	4	0.617072	2.9165e+07	3	0.744448	1.12632e+08
GADPEDVITGAFK		0	1319.65	60.17	23	1	P04466	5	3.06164	79490191	2	0.646479	6.05283e+08
ALYQVEAFTADFQQPR		0	1883.93	71.54	8	1	F1LR92	4	1.20919	2.61889e+07	0
KLAEQELIETSER		1	1545.81	60.07	12	1	G3V8B0	3	3.09726	1.62484e+07	1		3.69158e+07
FAHYVITSQVVNSANK		0	1777.92	59.82	4	1	B2RYM3	3	7.69807	14961013	0
TLLSSLGITR		0	1060.64	60.32	34	1	P17475	5	1.42393	4.64321e+08	3	0.883066	1015857910
ALSNVIEVYHNYSGIK		0	1806.94	59.7	35	1	P50115	4	1.8807	1.11579e+09	3	62.0124	2.41057e+07
TANLGAGAAQPLR		0	1239.68	81.78	13	1	P02650	5	1.92104	1.75646e+07	2	1.06467	9.53908e+07
EYIPTVFDNYSAQSAVDGR		0	2132	60.25	8	1	Q32PX6	4	0.916927	5.12413e+06	1		4.78149e+07
YMCENQATISSK	M2(Oxidation); C3(Carbamidomethyl)	0	1447.62	59.54	28	1	P02770	5	23.0517	6.8149e+06	2	1.41213	2.48087e+08
SSTPNGYDNGIIWATWK		0	1909.91	90.94	17	1	P02680-2	5	0.705446	2.93481e+08	1		1.16809e+07
AFAELWAFDAAQGK		0	1524.75	89.11	13	1	Q64240	4	5.72452	1.86409e+07	0
APQVSTPTLVEAAR		0	1439.79	60.09	105	1	P02770	5	0.508679	8.62868e+09	3	2.19269	1.35121e+10
TLNLAQNLLTQLPK		0	1566.92	59.23	2	1	F1LQT4	1		6.06476e+07	1		6.5053e+06
KDLYANTVLSGGTTMYPGIADR	M15(Oxidation)	1	2359.16	82.48	62	1	P60711	5	0.427608	1374238870	3	0.719563	4.17007e+08
VLDLPSLSSQDPAGPSLAMLPK		0	2236.2	58.88	5	1	Q5EBC0	2	1.34185	7.28635e+07	0
VVEQEGTTPEESPNPDHPR		0	2117.98	58.74	44	1	Q5EBC0	5	2.03689	4.79906e+07	3	0.45978	2.26627e+08
LAQKVPTANLEDVLPLAEDLTEILSR		1	2848.57	58.7	15	1	Q68FY4	4	3.57542	1.5803e+07	1		1.11994e+08
EDVPAADLSDQVPDTDSETR		0	2159.96	72.98	28	1	M0RBF1	4	8.87391	4.91621e+07	3	1.07938	1.10818e+08
SCDQPLEIPNGEIK	C2(Carbamidomethyl)	0	1599.77	58.47	2	1	F1M983	2	1.13106	4.66502e+07	0
IGGHGGEYGEEALQR		0	1572.74	68.82	336	1	P01946	5	0.705437	9.63975e+09	3	1.98742	1168371999
TVMGDFAQFVDK	M3(Oxidation)	0	1373.64	58.21	44	1	P02770	5	0.445676	651809022	3	0.900063	2773975152
AIGGVISSPELAEDLTGTEILLER		0	2483.33	92.55	8	1	D4A678	4	1.33007	2.03137e+07	0
YNILPEAEGEAPFTLK		0	1791.92	58.05	18	1	Q63041	4	3.66329	9.28754e+07	2	0.817486	5.1188e+08
STLNEIYFGK		0	1171.6	58.02	9	1	Q5XI32	4	0.81337	1.58206e+07	2	0.621929	3.19137e+07
NLTEEMAGLDENIAK	M6(Oxidation)	0	1663.79	76.74	18	1	F1LMU0	5	7.54811	3.59738e+06	2	0.529704	6.7258e+07
TSDSDIFTDIENPSSHVPEFSSSSK		0	2713.22	59.37	34	1	Q7TQ70	5	1.87402	1.02922e+08	2	0.411157	5.55212e+07
DITSDTSGDFR		0	1213.53	58.32	32	1	P07150	5	0.965328	1.11286e+08	3	0.554243	1.26017e+09
ALLNLVPVQK		0	1094.69	57.73	21	1	F8WFT7	5	0.837327	161718162	2	0.895565	7.69532e+07
ITYGQCGDVLR	C6(Carbamidomethyl)	0	1281.63	57.66	14	1	P16409	5	0.933355	5.15258e+07	1		112218356
HAFSPVASVESASGEVLHSPK		0	2136.07	57.64	33	1	P24090	5	0.945679	2.01743e+09	3	10.6026	140625144
GDFANANNFDNTFGQVSEDLRR		1	2487.13	68.3	32	1	Q7TQ70	5	0.907528	3.29074e+08	3	0.30725	2.30541e+08
QVTQSYWDTNPTR		0	1595.75	73.77	5	1	M0R979	4	1.54553	1.63286e+07	1		2.58615e+06
GTDVNVFNTILTTR		0	1550.82	77.01	34	1	P07150	5	0.672535	1.30124e+08	3	0.894139	4.50396e+08
LFLAEFQSIPR		0	1320.73	70.23	3	1	P04157-2	3	0.0735583	3.88472e+07	0
FTDSENVCQER	C8(Carbamidomethyl)	0	1384.58	57.26	8	1	G3V9R9	5	0.48153	2.83505e+07	1		60585371
INHCKFDEFFSQGCAPGYK	C4(Carbamidomethyl); C14(Carbamidomethyl)	1	2305.02	57.21	10	1	P12346	4	2.36917	1.91403e+08	0
CNVSEGVAQCTR	C1(Carbamidomethyl); C10(Carbamidomethyl)	0	1380.6	57.18	4	1	P48500	1		3.0796e+06	2	0.344361	3.66383e+07
LKQPFVESLGPFTPAIFPR		1	2144.2	57.15	9	1	P01015	4	6.99308	1.20834e+08	0
NQSSLVLIGDAFR		0	1419.76	74.17	5	1	G3V7K1	4	1.35293	8.36867e+06	0
GLADVQNLLR		0	1098.63	60.11	4	1	D4A678	4	1.36779	1.11724e+07	0
LLGAPQEADASEEGVQR		0	1769.87	71.5	7	1	P14841	3	2.86313	8.46566e+06	2	0.417032	1.80689e+07
GPDSVFLIK		0	975.551	56.9	18	1	P20059	5	2.40271	1.58426e+08	3	2.71888	2.55825e+08
TYFSHIDVSPGSAQVK		0	1735.87	56.82	186	1	P01946	5	1.26193	1.3362e+10	3	27.7775	555889657
AQDMLQEEDLIDEDDILVR	M4(Oxidation)	0	2276.06	87.3	5	1	P08649	3	3.89415	2.94267e+06	1		7.60798e+06
TIGGGDDSFNTFFSETGAGK		0	2007.9	82.53	17	1	Q6AYZ1	5	0.844607	1.97194e+07	2	0.188207	2.72938e+07
YYQTIEIPPK		0	1251.66	56.57	8	1	M0RBF1	0			1		668549
AACGQLNDFLQEYSSQGCQV	C3(Carbamidomethyl); C18(Carbamidomethyl)	0	2274.98	56.55	2	1	P08649	1		2.24542e+07	0
TPAQFDADELR		0	1262.6	78.65	29	1	P07150	5	0.61165	270163935	3	1.13281	1036995000
LRDNYGELADCCAK	C11(Carbamidomethyl); C12(Carbamidomethyl)	1	1684.74	66.96	55	1	P02770	5	1.54459	2.11993e+09	3	0.396668	8.02625e+08
ALGDQAEACQQQQAAPVDEAGREAR	C9(Carbamidomethyl)	1	2669.24	56.04	3	1	D4A678	3	1.71919	6.2013e+06	0
LQEQLGPVTQEFWANLEK		0	2130.09	57.32	15	1	P04639	3	5.85781	6.9411e+06	3	2.21797	7.62362e+07
GVDEVTIVNILTNR		0	1542.85	59.48	33	1	Q07936	5	2.81192	1.80474e+07	3	0.616177	5.1166e+07
IIYGGSVTGATCK	C12(Carbamidomethyl)	0	1326.67	66.18	16	1	P48500	5	0.557813	5.61389e+07	3	1.06471	85451388
DNCFATEGPNLVAR	C3(Carbamidomethyl)	0	1563.72	78.32	35	1	P02770	4	0.563935	1.43928e+08	3	1.13767	7.80312e+07
DLLFTDAACGLLR	C9(Carbamidomethyl)	0	1464.75	70.59	5	1	E9PST1	4	2.1891	1.11676e+07	1		1.27749e+06
FDEFFSQGCAPGYK	C9(Carbamidomethyl)	0	1652.71	71.08	13	1	P12346	4	1.76417	1.98897e+08	3	0.354765	4.25256e+08
SIAQYWLGCPTSEK	C9(Carbamidomethyl)	0	1639.78	66.01	10	1	Q3KR94	5	1.32488	4.01372e+07	1		2.31577e+07
ILLQGTPVAQMAEDAVDGER	M11(Oxidation)	0	2129.05	68.1	22	1	M0RBF1	4	10.3369	2.01967e+07	3	1.55172	8.48434e+07
LVTDIQTAVR		0	1115.64	67.64	16	1	P10960	5	0.802865	4.66466e+07	1		1.79832e+08
CNADPGLSALLSDHR	C1(Carbamidomethyl)	0	1625.77	62.41	31	1	P20059	5	0.366294	5.46318e+08	3	0.582383	333382944
ADVDAATLAR		0	1002.52	55.59	13	1	Q6P725	3	0.31897	7.86e+06	3	1.80286	6.07019e+07
NLTEEMAGLDEIIVK	M6(Oxidation)	0	1690.86	54.96	4	1	G3V8B0	2	1.01622	1.8934e+07	0
LRDQGPDVLLAK		1	1324.76	54.94	20	1	Q5EBC0	5	3.34782	1.40048e+08	2	0.119443	1.51891e+08
LQPLDFKENPEQSR		1	1700.86	69.87	14	1	Q5M7T5	5	1.6287	7.62957e+07	2	0.337448	1.63605e+07
LQDAEEHVEAVNSK		0	1568.76	63.88	25	1	F1LMU0	5	1.01894	9.2589e+07	3	8.01817	1.01708e+07
AISYLISGYQR		0	1270.68	75.58	19	1	Q63041	5	1.55694	2.80141e+08	2	0.569265	1.39949e+08
AVFVDLEPTVIDEIR		0	1715.92	73.77	35	1	Q5XIF6	5	0.775694	1.14764e+07	2	0.597111	2.78676e+07
TINEVENQVLTR		0	1415.75	60.01	20	1	Q8R4I6	5	0.581529	8.73361e+07	3	1.47201	5.49598e+07
SLAAAGYDVEKNNSR		1	1594.78	62.43	9	1	D4A3K5	4	1.42184	4.83888e+06	1		4.75767e+06
LAPITSDPTEAAAVGAVEASFK		0	2145.11	89.76	30	1	P11980-2	5	0.98061	8.09928e+07	2	0.577497	5.92411e+07
AVLDVDETGTEATAATGVATVIR		0	2260.17	75.88	51	1	P05544	5	0.492122	1.17454e+08	1		2.72745e+07
LQDAEEHVEAVNAK		0	1552.76	71.35	18	1	F1LRV9	5	2.31155	3.16701e+07	2	1.24182	6.08402e+07
MVEEILKYEALLLTHESSIR	M1(Oxidation)	1	2390.27	61.18	29	1	P02680-2	5	0.425929	3.57681e+08	1		1.25131e+06
EGVCPEGSIDSAPVK	C4(Carbamidomethyl)	0	1544.73	62.43	26	1	P12346	5	1.34928	8.9714e+08	3	39.5362	4.44221e+07
ILLANFLAQTEALMK	M14(Oxidation)	0	1691.94	84.73	21	1	Q6P6V0	5	2.33042	3.86937e+07	3	1.13541	6.01897e+07
VSHLLGINVTDFTR		0	1571.86	54.27	10	1	G3V6P7	4	0.289753	1.02683e+08	0
LVQEVTDFAK		0	1149.61	60.08	79	1	P02770	5	0.693967	7.15362e+09	3	0.492569	34273440569
FGDLSSASAIMGNPQVK		0	1721.86	54.2	19	1	P11517	4	0.873288	9.81401e+07	2	1.17656	2.98891e+08
ASASDGSSFVVAR		0	1253.61	91.5	5	1	F1M5V2	3	0.627359	5.83332e+06	2	0.315053	1.88729e+07
TIAACNLPIVQGPCR	C5(Carbamidomethyl); C14(Carbamidomethyl)	0	1669.85	54.13	10	1	Q64240	5	10.5069	1.1975e+07	1		8.72291e+06
GNFNYIEFTR		0	1260.6	73.26	16	1	P13832	5	0.830396	6.76145e+07	2	1.36	4.93561e+07
IISYAQGFMLLR	M9(Oxidation)	0	1427.77	56.13	5	1	P85968	4	1.25518	2.14204e+07	1		3.92769e+07
ISSNLADFAFSLYR		0	1603.81	70.73	11	1	P17475	4	1.64797	5.15211e+07	2	1.39972	3.36281e+08
ALNVSSSPYTWLTVDVLGR		0	2078.1	53.77	6	1	D4A678	3	1.02784	4.31536e+06	0
LAMQEFMILPVGASSFR	M3(Oxidation); M7(Oxidation)	0	1928.96	87.59	16	1	M0R5J4	5	1.38401	6.84552e+07	1		2.41097e+08
LVSDIANAWR		0	1144.61	77.49	9	1	Q8R4I6	5	0.350546	8.59762e+07	1		2.87612e+08
QEDFQLLCPDGTK	C8(Carbamidomethyl)	0	1550.72	53.74	11	1	P12346	4	0.938789	1.10609e+08	3	0.283242	381994588
DLAKDITSDTSGDFR		1	1640.78	62.6	29	1	P07150	5	0.735052	1.22916e+08	2	0.958304	3.73922e+07
TGALELLK		0	844.514	53.43	4	1	Q68FP1-2	1		5.84717e+07	2	0.7227	4.62662e+07
GMGTDEDTLIEILTTR	M2(Oxidation)	0	1780.86	101.04	8	1	F1M0L7	4	0.941647	5.28862e+06	2	1.19777	25491940
KDFELNALNAR		1	1290.68	53.39	3	1	G3V8B0	2	1.07875	1.08294e+07	0
TVLTGATGHLNR		0	1239.68	75.7	33	1	M0RBF1	5	0.625508	1.80198e+08	3	1.68468	1.5077e+08
AFMDCCNYITK	M3(Oxidation); C5(Carbamidomethyl); C6(Carbamidomethyl)	0	1438.58	53.19	8	1	M0RBF1	5	9.70509	4.53096e+06	0
AAISGENAGLVR		0	1157.63	53.19	5	1	B2RYM3	4	8.40704	7.61172e+06	0
FGDLSSVSAIMGNPQVK	M11(Oxidation)	0	1765.88	79.25	57	1	Q62669	5	0.901271	4.8272e+08	3	8.63586	2.09804e+08
LISWYDNEYGYSNR		0	1779.8	76.54	62	1	P04797	5	0.383928	3.6783e+08	3	3.79223	2.83698e+08
TLMNLGGLAVAR	M3(Oxidation)	0	1231.68	57.6	6	1	Q5XFX0	4	2.02256	7.86656e+06	1		6.8639e+07
GILAADESTGSIAK		0	1332.7	73.01	31	1	P05065	5	1.0561	2.81463e+08	3	3.03721	7.85914e+08
SGAGTEDSPCIPWAYYSTVDR	C10(Carbamidomethyl)	0	2332.02	52.91	3	1	G3V7K3	2	0.958214	2.02088e+07	0
QSVEADINGLR		0	1201.62	57.01	46	1	Q6IFW6	5	0.872927	1.72849e+07	3	0.681993	7.68255e+07
EVFAEAVR		0	920.483	53.67	3	1	Q32PX6	2	0.366106	6.61982e+06	1		4.82192e+07
FYYIDDPK		0	1060.5	52.32	9	1	M0RBF1	4	0.378114	4.13645e+07	2	0.637683	8.72079e+07
LNSDGLEEAR		0	1103.53	67.92	6	1	Q6P6G4	3	9.24651	2.22701e+06	3	2.35953	2.17452e+07
IAQLEEELEEEQGNTELINDR		0	2472.18	78.06	9	1	G3V6P7	5	1.07839	5.36057e+07	0
ATIDQNLEDLR		0	1287.65	58.02	33	1	P02651	5	3.73985	6.25817e+07	3	0.91924	1.35881e+08
GYYAVAVVK		0	969.541	58.61	42	1	P12346	5	1.30457	1.09831e+09	3	0.551741	2200916601
NVTELNEPLSNEER		0	1643.79	63.66	10	1	P61983	4	0.711895	1.03543e+07	3	1.32189	28048985
GAVSPVGVQPILNK		0	1378.81	62.68	28	1	P06866	5	31.8482	1.41024e+08	3	0.596859	1.74448e+09
VVANSPANADYQER		0	1533.73	75.65	18	1	Q5XIG1	5	4.76347	1.47975e+06	2	0.454582	6.4262e+06
AAAEGSSNVFSMFDQTQIQEFKEAFTVIDQNR	M12(Oxidation)	1	3624.7	74.3	6	1	P04466	4	0.81093	1.42037e+07	0
ASAGSYIATIR		0	1109.6	51.8	3	1	P28064	3	0.255805	1.99671e+06	0
NIILEEGKEILVGDVGQTVDDPYTTFVK		1	3092.62	53.17	6	1	P45592	5	0.946391	1.97011e+07	0
VAEQELLDASER		0	1359.68	69.08	24	1	F1LMU0	5	2.61491	6.09434e+07	3	1.16657	292605312
YGINTTDIFQTVDLWEGK		0	2100.03	68.55	8	1	Q5XFX0	4	0.740992	2.40701e+06	1		6.66933e+06
SSFFVNGLTLGGQK		0	1454.77	55.9	20	1	P62963	4	1.93232	3.69534e+07	2	1.34406	2.97113e+08
MPNASPEELADMVAK	M1(Oxidation); M12(Oxidation)	0	1634.74	51.76	5	1	Q68FY4	4	1.67294	2.80897e+07	1		1.73582e+07
QLGIIPLLDPEDVFTENPDEK		0	2382.21	51.69	7	1	Q6XDA0	4	1.19331	3.94496e+06	0
GGETSEMYLIQPDTSSKPYR	M7(Oxidation)	0	2275.06	51.62	10	1	P14480	5	0.636087	3.40567e+08	1		59601343
ISCTIANR	C3(Carbamidomethyl)	0	934.477	51.6	1	1	P04937-4	1		145909	0
KIQALQQQADDAEDR		1	1728.85	51.56	6	1	P09495	3	4.96334	1.4167e+06	0
ETWTTNINEIQPSVLQVVNLPIVERPVCK	C28(Carbamidomethyl)	0	3376.8	64.47	15	1	G3V843	5	0.726201	1.07894e+08	0
LLSATPPPGQNPTSNVPLEFR		0	2235.18	67.08	36	1	D3ZY96	5	0.552655	5.46662e+08	3	10.2905	115092316
NNSPYEIENGVVWVPFR		0	2020	51.52	13	1	Q7TQ70	4	2.25493	1.44003e+07	1		9.83175e+06
MKGLIDEANQDFTNR	M1(Oxidation)	1	1767.83	51.41	29	1	Q7TQ70	5	1.27748	5.07956e+07	0
TVMGDFAQFVDKCCK	M3(Oxidation); C13(Carbamidomethyl); C14(Carbamidomethyl)	1	1821.8	51.35	30	1	P02770	5	1.29678	9.4187e+08	2	1.26164	1.63581e+07
ALANVNIGSLICNVGAGGPAPAAGAAPAGGPAPSAAAAPAEEK	C12(Carbamidomethyl)	0	3778.93	56.71	10	1	P19944	4	0.827717	1.74317e+07	0
GYSFVTTAER		0	1130.55	55.73	42	1	P68136	5	1.77831	249963355	3	0.587533	2.19817e+09
DFQLFGSPLGK		0	1208.63	55.85	26	1	P12346	5	1.35986	3.45114e+08	3	16.5564	140708490
ISLAQSLTR		0	988.579	51.12	29	1	M0RBF1	5	0.388626	1.89423e+08	3	0.692351	5.38031e+08
EAFQEALAAAGDK		0	1320.64	51.06	12	1	P11232	4	0.804243	1.68251e+07	2	0.994757	5.47375e+07
AEDITHNGIVYTPK		0	1557.79	51.02	7	1	Q63041	4	1.2472	2.96987e+07	1		1.77915e+08
SQSLFSYSVNSR		0	1374.67	50.97	5	1	P23680	2	1.20491	2.48594e+07	2	0.185963	8.50712e+06
GATYAFSGSHYWR		0	1502.68	51.65	13	1	P20059	5	2.80748	2.37377e+08	2	1.10463	1.4211e+08
VISGVLQLGNIVFK		0	1486.9	55.11	9	1	G3V6P7	4	0.178023	1.4178e+07	1		2.08036e+07
MQQVEASLQPETLR	M1(Oxidation)	0	1645.82	78	25	1	P09006	4	1.59202	8.62442e+07	3	0.472373	190572182
VQPGALCTVAGWGLVSQR	C7(Carbamidomethyl)	0	1898.99	61.22	12	1	G3V9Q7	4	1.14163	3.19382e+07	1		1.75274e+07
ASFLVKPVLGFVR		0	1432.87	50.77	19	1	F8WFT7	5	0.687433	6.33496e+07	1		1680020
NTAPTSSPSITAPR		0	1399.72	64.05	14	1	F1LN83	4	1.27409	8.82798e+07	1		4.49697e+07
TNAENEFVTIKK		1	1393.73	50.64	74	1	Q6IMF3	5	0.850929	2.28499e+08	3	0.827791	1.479e+08
IAQWQNFNLEGGLK		0	1617.84	50.57	2	1	P06238	1		3.5965e+08	0
VFGFSLITNK		0	1125.63	68.84	6	1	D3ZXK9	4	2.31227	4.90276e+06	1		3.4601e+06
DGGGDVAFVK		0	964.474	70.36	34	1	P12346	4	0.670323	1.89708e+08	3	8.11822	2.64611e+08
LLGNQATFSPIVTVEPR		0	1842.02	61.84	10	1	D3Z9Z0	3	0.313943	3.63678e+07	0
TALINADELPTDVASGEALLAR		0	2240.18	50.41	8	1	D4A678	4	0.822269	2.78248e+07	0
DIEEIIDELR		0	1244.64	50.32	3	1	P19234	2	0.154107	3.42275e+06	0
LGNINTYADDLQNK		0	1578.78	50.31	12	1	P02651	3	0.982751	3.8866e+07	3	0.551864	101499317
IHLISMQSTIPYALR	M6(Oxidation)	0	1758.96	50.21	20	1	P02680-2	5	0.459673	3.97984e+08	0
ALLAYAFALAGNR		0	1350.75	64.9	22	1	Q63041	5	2.01001	5.52689e+07	1		4.42012e+07
ASVTVLGDILGSAMQNTQDLLK		0	2274.21	49.91	4	1	P06238	1		5.51472e+07	0
SVVDIGLIK		0	943.582	49.89	13	1	P06866	5	19.7726	8.09535e+07	1		1.51602e+09
DIASGLIGPLILCK	C13(Carbamidomethyl)	0	1469.84	49.87	17	1	G3V7K3	5	2.85015	5.94247e+07	1		4.37973e+06
LICEATNFSPK	C3(Carbamidomethyl)	0	1279.64	49.86	9	1	F1LM30	4	3.60861	2.91193e+07	2	0.854434	8.4996e+07
LDAQASFLSK		0	1079.57	49.82	1	1	B2RYM3	1		1.74427e+08	0
QLEEEQQALQK		0	1343.68	52.5	10	1	P58775	3	7.30386	1.82759e+07	2	1.30233	1.11899e+09
TLNSINIAVFSK		0	1306.74	60.24	8	1	G3V9R9	5	1.74561	3.79839e+07	3	0.521189	43463367
MGYVSGWGR		0	1012.47	49.65	4	1	P06866	3	33.7958	3.01704e+06	1		5.54644e+07
ANLMQAEIEELR	M4(Oxidation)	0	1432.71	68.46	16	1	F1LMU0	4	0.893778	7.20898e+07	3	2.18384	82379187
GYSFTTTAER		0	1132.53	62.94	38	1	P60711	5	0.749811	7.62957e+08	3	4.0026	7.6454e+08
LGGEEVSVACK	C10(Carbamidomethyl)	0	1148.56	49.34	22	1	P24090	5	0.942068	5.95801e+08	3	0.504271	2.23191e+08
IFFYDSENPPGSEVLR		0	1869.91	57.67	8	1	P55159	5	0.790878	6.79977e+07	1		1.26411e+08
LWAYLTIEQLLEK		0	1619.91	49.28	2	1	D3ZBS2	1		3.91632e+06	0
SMTNINDGLLR	M2(Oxidation)	0	1249.62	49.27	9	1	D3ZBS2	5	4.09792	1.63073e+07	1		3.22017e+06
LIQDVWGIEGPIDAAFTR		0	2001.05	71.27	53	1	Q3KR94	5	0.692854	4.99519e+08	3	1.75477	2.24227e+08
ALYSEYTDGTFTK		0	1495.7	63.48	9	1	G3V7K3	5	4.90832	8.1119e+07	2	0.022987	1.25707e+07
ILVALCGGN	C6(Carbamidomethyl)	0	916.492	49.22	19	1	P07150	5	0.929942	4.90939e+07	3	0.489726	1.03965e+07
KDLYANNVMSGGTTMYPGIADR	M9(Oxidation); M15(Oxidation)	1	2406.11	49.16	52	1	P68136	5	1.33054	2.58728e+08	3	1.24049	262472678
VAVLGASGGIGQPLSLLLK		0	1793.09	56.76	8	1	P04636	4	1.51774	1.00133e+07	2	0.363216	9.11202e+07
WKCDPIDQCQDSETR	C3(Carbamidomethyl); C9(Carbamidomethyl)	1	1937.81	48.98	3	1	F1LST1	3	3.58808	1.56468e+07	0
DLYSGLIGPLIVCR	C13(Carbamidomethyl)	0	1575.86	48.93	7	1	G3V7K3	4	1.8911	2.83896e+07	0
LSQPEDQAEINTGSALFIDKEQPILSEFQEK		1	3504.75	48.92	34	1	P05545	5	0.57798	8.45631e+08	3	1.88126	3.03283e+08
IQASVATNSIASTTVPLENQ		0	2044.06	48.86	13	1	P02650	4	1.00466	1.12853e+07	1		2.22833e+07
EASGPINFTVFLTMFGEK		0	1987.99	48.86	4	1	P04466	3	0.657982	9.06606e+06	0
NSLESYAFNMK	M10(Oxidation)	0	1319.59	65.61	9	1	P63018	4	4.13911	8.6538e+06	2	1.07209	2.6568e+07
SAILYFPK		0	938.535	48.75	37	1	P17475	5	0.83527	678232513	3	2.53461	6.95008e+08
VVDLMAYMASKE	M5(Oxidation); M8(Oxidation)	1	1388.64	70.06	120	1	P04797	5	1.38958	3.58486e+08	3	1.13979	8.34415e+08
VTISLLSLDDPQR		0	1456.8	48.62	1	1	Q5EBC0	1		1.14824e+07	0
MVTTECPQFVQNK	C6(Carbamidomethyl)	0	1581.74	55.31	22	1	P50115	5	0.772417	1.05218e+08	2	1.17331	7.648e+07
ATQQFLVYCEIDGSGNGWTVLQK	C9(Carbamidomethyl)	0	2614.26	57.94	20	1	P02680-2	4	1.16983	2.75816e+07	0
DNYGELADCCAK	C9(Carbamidomethyl); C10(Carbamidomethyl)	0	1415.56	55.18	35	1	P02770	5	0.855881	7.08006e+08	3	0.676639	2.64246e+08
AETNMAFSPFSIASLLTQVLLGAGDSTK	M5(Oxidation)	0	2885.47	48.46	2	1	Q6P734	1		5.95634e+06	0
LKDEDLGFL		1	1049.55	48.44	6	1	G3V615	3	1.16601	3.74069e+07	2	0.163946	3.93289e+07
TYLGNALVCTCYGGSR	C9(Carbamidomethyl); C11(Carbamidomethyl)	0	1791.82	54.57	4	1	P04937-4	4	1.70636	3.0675e+07	0
ADTTYALPSVSALVSALR		0	1834.99	48.38	14	1	G3V9R9	5	3.86359	1.97256e+07	1		3.39491e+08
LVFGFLNGR		0	1022.58	48.36	4	1	D3ZXK9	3	1.58565	6.25351e+06	0
VDFPQDQLATLTGR		0	1560.8	48.36	5	1	P04636	4	0.629879	1.81873e+07	1		322558488
TDVTQQLNTLFQDK		0	1650.84	58.02	14	1	P02651	4	0.522413	2.13212e+07	3	0.860111	3.23632e+07
LGIWGLFSTGDEHSR		0	1674.82	48.3	1	1	P10959	1		2.80014e+07	0
MLFNQQELFGR		0	1382.69	48.83	3	1	E9PST1	1		5.46741e+07	2	0.812839	1.72766e+07
TAGYGINILGMDPLGTPFDNEFYNGLCDRVR	M11(Oxidation); C27(Carbamidomethyl)	1	3491.65	48.24	2	1	Q62930	1		3.24845e+07	0
ANLQIDQINTDLNLER		0	1869.97	96.22	11	1	G3V6P7	5	0.818809	5.92981e+07	0
ASGIIDTLFQDR		0	1335.69	56.52	11	1	G3V836	4	0.53489	5.64909e+07	3	2.47327	9.28612e+07
AAFDMFDADGGGDISVK	M5(Oxidation)	0	1731.75	66.96	11	1	Q304F3	3	0.762513	2.67764e+06	2	1.41237	8.93259e+07
ALGALVDSCAPGLCPDWDSWDASKPVNNAR	C9(Carbamidomethyl); C14(Carbamidomethyl)	0	3242.51	48.08	4	1	C0JPT7	3	0.124286	2.37315e+07	0
GVTFNVTTVDTK		0	1281.67	68.7	7	1	Q6MG61	4	0.92902	3.66541e+06	2	0.335037	5.78674e+06
IVAPGKGILAADESTGSIAK		1	1898.06	48.64	15	1	P05065	5	12.071	4.77687e+07	0
LWALLTIQQQLEQR		0	1739.98	47.95	2	1	Q5EBC0	1		3.96563e+07	0
NICYVITHGDAK	C3(Carbamidomethyl)	0	1390.68	47.94	13	1	P04466	5	2.76875	1.60577e+07	1		2.25828e+07
HQTVLENTNGK		0	1240.63	47.89	7	1	P12346	3	1.07004	446937	1		9.43918e+06
QAEEAEEQANTNLSK		0	1661.77	47.84	1	1	G3V8B0	1		1.74653e+06	0
YLQDIYTSNKQK		1	1500.77	47.8	25	1	P02680-2	5	0.821678	348748620	0
QQSQVLDAMQDSFTR	M9(Oxidation)	0	1769.81	67.44	17	1	G3V836	4	0.704288	1.34318e+07	3	0.536162	2.06693e+08
DATNVGDEGGFAPNILENNEALELLK		0	2743.34	61.66	23	1	P15429	5	0.748128	1.27293e+08	2	1.17735	4.70048e+08
ALYQAEAFVADFK		0	1472.74	68.37	27	1	P05545	5	0.592714	126924456	3	1.18594	129325753
LAAIQQSGVER		0	1171.64	50.2	5	1	P28073	3	0.628207	7.31371e+06	2	1.35176	1.05589e+07
SLSLILYSR		0	1051.61	48.01	14	1	Q68FY4	5	10.3195	3.25738e+07	1		50257715
TVDNFVALATGEK		0	1364.71	47.62	8	1	P24368	4	0.817912	1.03633e+07	1		3.96895e+07
HPDYSVSLLLR		0	1299.71	47.61	88	1	P02770	5	1.36009	2.60962e+08	3	0.47299	1.4482e+08
WKNPVTSVDAAFR		1	1490.78	47.56	21	1	P20059	3	2.92697	3.84034e+08	3	3.74205	1.99827e+08
LINELTAQR		0	1057.6	54.21	26	1	F1LRV9	5	1.06699	107929097	2	1.1727	3.17474e+08
GANLTEDQIFFFPK		0	1626.82	47.48	2	1	D3ZPI8	2	1.29022	4.84464e+06	0
ILGSDVQQIAVTK		0	1371.78	60.21	32	1	Q01177	5	3.09521	4.64561e+07	2	0.322575	5.49919e+07
QASILQYLR		0	1091.62	61	6	1	F1M1M6	4	2.5303	3.24999e+06	1		2.25584e+07
KVEYSHGDVVEYDCKPR	C14(Carbamidomethyl)	1	2080.98	47.3	5	1	F1M983	2	1.23814	3.43287e+08	0
ANGAPISQGVDTANPTK		0	1640.82	71.02	11	1	P20767	5	3.18303	2.51491e+06	3	0.691144	6.92981e+07
LVLEPNDADIALLK		0	1523.87	47.21	23	1	Q01177	5	3.38811	5.3201e+07	2	0.0736121	2.52142e+07
HVLQSASAGSGSFTDVR		0	1718.85	77.76	10	1	P04937-4	5	4.9103	3.84412e+07	0
LGMYELLLK	M3(Oxidation)	0	1095.61	47.19	6	1	Q5EBC0	3	4.81251	1.52862e+07	0
SYLSEEMIAEFK	M7(Oxidation)	0	1462.68	47.17	9	1	Q304F3	3	1.0209	3.95726e+07	1		1.33423e+09
LEDTVTYHCSR	C9(Carbamidomethyl)	0	1380.62	47.17	2	1	G3V615	1		3.10517e+07	0
YCSSQIDAEMR	C2(Carbamidomethyl); M10(Oxidation)	0	1375.56	61.81	14	1	Q68FY4	4	1.00709	8.42841e+06	2	0.0767478	4.13248e+07
MDGSDIVTCVNTK	M1(Oxidation); C9(Carbamidomethyl)	0	1455.65	47.12	1	1	F1M983	1		3.3905e+07	0
AQNVPFPVSTLVEFVIAATDCTGQEVTDPAK	C21(Carbamidomethyl)	0	3304.65	58.11	22	1	P24090	5	0.891089	1.56676e+08	2	0.119083	3.38762e+07
KFYNQVSTPLLR		1	1465.82	47.04	4	1	D3ZFH5	3	5.31005	1.46532e+07	0
DILLISQNAK		0	1114.65	46.96	9	1	P20761	4	1.41983	4.55647e+07	2	0.386945	9.40465e+07
GLAFVQDPDGYWIEILNPNK		0	2289.16	46.95	3	1	Q6P7Q4	2	0.0201533	1.54155e+06	0
LGGDLLQALNEITESGR		0	1785.94	52.3	6	1	F7F4S8	4	0.89888	2.43913e+07	0
VLQATVVAVGSGGK		0	1285.75	82.15	8	1	P26772	5	0.912127	1.10129e+07	1		1.81747e+06
LCVLHEKTPVSEK	C2(Carbamidomethyl)	1	1539.82	70.93	69	1	P02770	5	0.36903	10661533488	3	0.606584	2.16933e+09
VAQLEAQCQEPCK	C8(Carbamidomethyl); C12(Carbamidomethyl)	0	1560.71	54.24	13	1	P02680-2	5	0.620327	3.75774e+07	0
DTFQSEFYSGKR		1	1464.68	52.3	10	1	P09006	4	0.875783	7.45759e+07	1		2.5484e+06
FTKENEGTYYGPDGR		1	1733.78	51.07	15	1	G3V7K3	5	6.79459	8.2624e+07	1		1.28949e+07
EVSQVATFSDNK		0	1324.64	52.47	18	1	D3ZY96	5	2.48415	1.42496e+07	2	1.32467	2.24524e+08
MIAEAIPELK	M1(Oxidation)	0	1130.61	46.65	5	1	P04636	4	0.735561	1.65382e+07	1		8.92806e+07
MVSGFIPVKPSVK	M1(Oxidation)	0	1404.79	46.61	23	1	Q63041	5	7.36319	4.71546e+07	2	1.41309	1.07761e+09
EAINVEQAFQTIAR		0	1589.83	71.19	10	1	P09527	4	1.17119	8.49809e+06	1		3.41063e+07
LVPLLDTGDIIIDGGNSEYR		0	2160.12	95.41	10	1	P85968	5	2.29973	1.81809e+07	2	0.410465	9.858e+07
DQTVSLSPSLFNPEDFKPLDPTQEPIFPPELLR		0	3766.94	46.32	3	1	F1LQS6	2	0.983024	1.63498e+07	0
PGPTPSATNVGSSGR		0	1384.68	46.28	4	1	B2RZD1	2	0.201259	1.58658e+06	1		1.42905e+07
AIPDLTAPVAAVQAAVSNLVR		0	2076.19	61.41	8	1	P85972	4	0.743437	7.99196e+06	0
DTFQSEFYSGK		0	1308.58	52.25	12	1	P09006	4	6.29861	1.16735e+08	3	1.14395	2.23677e+08
LAAAVSNFGYDLYR		0	1559.79	65.18	5	1	Q80ZA3	5	2.02329	1.93466e+07	0
KGTDFQLNQLQGK		1	1476.78	46.2	25	1	P12346	5	20.6667	5.70638e+07	3	0.572615	406004976
MSPVPDLVPGSFK	M1(Oxidation)	0	1389.71	50.15	24	1	Q7TQ70	5	1.0651	2.85757e+08	2	1.03684	1.7792e+08
LLDLDSEPQGDEDPDTPK		0	1983.91	50.2	26	1	G3V8S9	5	1.69527	7.93536e+07	2	0.00563851	8.43211e+08
SSMILDICTR	M3(Oxidation); C8(Carbamidomethyl)	0	1211.58	46.1	18	1	M0RBF1	5	3.15822	6.51772e+07	3	0.630682	42977726
ELEDATETADAMNR	M12(Oxidation)	0	1581.67	61.97	10	1	G3V6P7	5	0.841451	1.59481e+07	1		1.09085e+06
LYPIANGNNQSPIDIK		0	1756.93	73.33	17	1	B0BNN3	4	0.894012	1.2328e+08	3	0.455895	472906364
LGLQDLFQSPDLR		0	1501.8	55.83	19	1	Q68FT8	5	1.03641	3.86755e+07	2	0.408526	7.39237e+07
KQTALAELVK		1	1100.67	51.42	58	1	P02770	5	1.04449	3.09365e+09	3	2.64294	3018624562
FSIDTNGISDYSLNIK		0	1786.89	45.93	12	1	P14046	4	0.567883	31796340	0
QNEGFSLTAK		0	1094.55	45.9	6	1	M0RBF1	2	0.939986	9.57884e+07	3	1.18688	5.62906e+07
VPTANLEDVLPLAEDLTEILSR		0	2408.29	63.8	9	1	Q68FY4	1		3.65557e+07	2	0.637266	1.49969e+08
VFSPNVLNWR		0	1231.66	56.9	33	1	P48199	5	24.9403	3.06352e+07	3	1.11807	185696426
GLSQEQLNEFR		0	1320.65	52.69	23	1	Q8R4I6	5	0.279926	1.2684e+08	1		1.84514e+08
DIAPTLTLYVGK		0	1290.73	47.11	12	1	P06866	4	63.862	5.90303e+06	2	0.980089	6.42297e+08
FTDEEVDELYR		0	1415.63	55.23	7	1	P13832	5	0.766565	6.79647e+06	1		3.51354e+07
TPQLALIFR		0	1058.64	47.52	9	1	Q9JKB7	5	0.365102	21662926	0
ALLAYAFALAGNQDTK		0	1666.88	45.72	2	1	P06238	1		8.27137e+07	0
VHLTDAEKAAVNGLWGK		1	1808.97	48.28	18	1	P02091	5	0.683721	969483853	0
SLPEGVVDGIEIYSTK		0	1706.89	45.58	7	1	D3ZBS2	4	8.50938	1.92325e+07	0
DLSSSDLTTASK		0	1224.6	47.77	17	1	Q63041	5	7.40219	9.6007e+07	3	0.592831	997653850
GKLTELEAALQK		1	1300.75	45.53	1	1	A7M746	1		2.80332e+07	0
NNQLIAGYLQGPNTK		0	1630.86	51.53	3	1	P25086	2	0.867408	3.36136e+06	1		8.63279e+06
IKEDGTGIELTGTGSCEIANTLSK	C16(Carbamidomethyl)	1	2494.24	45.48	17	1	Q63041	5	1.88363	94756784	1		1.28135e+06
LASYLDKVR		1	1064.61	46	37	1	Q6IFU8	5	0.400758	5.80063e+07	3	0.263236	1.69622e+08
GAGTDEFTLNR		0	1180.56	68.02	7	1	F1M0L7	4	0.562821	1.02558e+07	2	0.460314	9.585e+07
AGAGSATLSMAYAGAR	M10(Oxidation)	0	1470.7	65.73	7	1	P04636	4	0.622628	1.23169e+07	2	0.455575	7.27216e+07
ARLECEINTYR	C5(Carbamidomethyl)	1	1424.7	45.35	5	1	F6SF42	2	1.34979	1.46523e+08	0
HLKVVAEEFR		1	1227.68	45.34	4	1	P04639	1		5.54657e+06	0
TALSDLFLEQLLR		0	1518.86	53.63	8	1	M0R5H9	5	1.9664	3.23986e+06	0
TGDKYTATSQVLLSAK		1	1682.9	45.19	2	1	F1LM30	2	0.0582981	3.27061e+07	0
KYNAELESGNQFLLYR		1	1944.98	45.07	14	1	P08932	5	0.770634	6.9733e+07	0
YTQKAPQVSTPTLVEAAR		1	1960.05	55.08	75	1	P02770	5	1.28075	1.11924e+10	3	0.573727	1.1104e+09
AVENSSTAIGIR		0	1217.65	44.97	4	1	P18422	3	0.424387	9.23056e+06	1		8.81841e+06
IDTSCVSGSPPLR	C5(Carbamidomethyl)	0	1388.69	62.58	13	1	O55006	4	0.935675	2.71979e+07	2	0.344027	1.25583e+08
ILLANFLAQTEALMK		0	1675.95	47.43	8	1	Q6P6V0	4	4.93229	2.6974e+06	1		7.71367e+07
SGAVSTGNILLSPLSVATALSALSLGAEQR		0	2883.58	49.34	4	1	Q80ZA3	1		4.36786e+07	1		1.94805e+07
AQQIQVLQK		0	1055.62	46.75	16	1	Q7TQ70	2	0.951449	2.29445e+07	3	0.543971	7.77216e+08
VFQPFFLELTLPYSVVR		0	2055.14	48.32	8	1	Q63041	4	2.60935	1.90221e+06	1		9.70886e+06
RPCFSALTVDETYVPKEFK	C3(Carbamidomethyl)	1	2287.15	45.83	36	1	P02770	5	0.69021	1.24454e+09	2	0.943386	1.20586e+08
AAVNGLWGK		0	915.505	60.23	54	1	P02091	5	0.56751	1285542952	3	7.37434	1.65503e+09
LVTDENVSDNWR		0	1447.68	62.71	6	1	P41498	3	1.08604	5.99479e+06	2	0.260188	8.40246e+06
VLDLPSLSSQDPAGPSLAMLPK	M19(Oxidation)	0	2252.19	66.52	32	1	Q5EBC0	4	5.42218	6.40957e+07	1		2.68237e+07
HGVTVDATTR		0	1056.54	44.56	3	1	D3Z9Z0	2	0.159144	978194	0
LKYENEVALR		1	1234.68	44.5	62	1	Q6IFW6	5	0.748836	1.08048e+08	3	2.59141	8.59003e+06
ELSGLPSGPSVGSGPPPPPPGPPPPPVPTSSGSDDSASR		0	3614.77	63.27	8	1	Q08163	4	0.29122	1.04118e+08	1		3.878e+07
DTGTYEDFVEGLR		0	1501.68	59.85	9	1	P16409	5	0.565254	3.50157e+06	1		2.42039e+07
ADGLAIIGVLMK	M11(Oxidation)	0	1216.7	59.49	14	1	B0BNN3	4	1.02836	2.07692e+07	3	0.499083	106496830
CCAEGDPPACYGTVLAEFQPLVEEPK	C1(Carbamidomethyl); C2(Carbamidomethyl); C10(Carbamidomethyl)	0	2937.32	57.72	38	1	P02770	5	0.362302	3.26727e+09	2	0.240984	126342780
IEDEQALGSQLQK		0	1458.74	76.74	21	1	G3V8B0	4	1.65942	3.88825e+07	3	0.286757	2.53154e+07
VAVQLEASPDFLAAPEEK		0	1913.99	44.38	1	1	P06238	1		5.78043e+07	0
LGSSEVEQVQLVVDGVK		0	1785.96	98.13	67	1	P00564	5	1.95229	8.7591e+07	3	1.71984	125548652
SLYYFIQQDTK		0	1405.7	66.23	8	1	Q07936	3	0.29735	7.21036e+07	3	0.883517	84374566
EILVGDVGQTVDDPYTTFVK		0	2196.11	80.11	6	1	P45592	3	0.801739	9.33671e+06	1		60937096
AEATTLHIAPQGAAMAASTFR	M15(Oxidation)	0	2131.06	44.17	5	1	D3ZPI8	3	2.67643	3.89762e+06	1		4.85373e+06
QYTAAVGRGESAGLVK		1	1606.86	44.15	11	1	Q5EBC0	5	4.84007	5.84996e+06	1		1.07317e+07
DTQLQLDDAVR		0	1273.64	57.36	22	1	G3V8B0	2	0.932917	3.14889e+07	3	0.652025	6.86745e+07
SSGSLLNNAMKGGVDDEITLSAYITMALLESSLPDTDPVVSK	M10(Oxidation); M26(Oxidation)	1	4371.16	44.13	3	1	P14046	2	0.694025	4166268	0
KGTGFQLNQLQGK		1	1418.78	44.12	2	1	Q6TUG7	1		69517343	1		4.575e+07
AVLSAVELLDK		0	1157.68	51.19	10	1	Q5EBC0	4	17.4302	4.09664e+06	3	0.927791	2.16424e+07
VAPEEHPVLLTEAPLNPK		0	1954.07	51.2	61	1	P60711	5	0.619776	6.09944e+09	3	0.546463	3.53807e+09
NVNGVNYASVTR		0	1293.65	43.98	12	1	Q9R1T3	5	0.999658	1.12287e+07	2	0.36113	7.60192e+07
TNAENEFVTIK		0	1265.64	70.33	49	1	Q6IMF3	5	0.538107	1.1792e+08	3	0.702813	2.80083e+08
IGLQEVEVK		0	1014.58	54.82	28	1	M0RBF1	5	7.07697	3.57556e+07	3	0.388426	4.28544e+08
WNEEVEAYR		0	1195.54	57.78	11	1	P04639	5	1.86908	2.52038e+06	3	0.594631	58291050
EVVTSDDGSDCGDGMDLGLTHSFSGR	C11(Carbamidomethyl); M15(Oxidation)	0	2730.13	44.86	12	1	Q7TQ70	4	0.790989	4.49927e+07	1		18461062
DAEAWFNEK		0	1109.49	44.45	46	1	Q6IFW6	5	0.521413	8.83428e+07	3	0.405093	8.35957e+07
PMFIVNTNVPR	M2(Oxidation)	0	1303.68	51.27	7	1	D3ZE63	5	0.547143	2.40444e+07	1		52032425
AMGIMNSFVNDIFER	M5(Oxidation)	0	1759.82	74.9	23	1	D3ZWM5	4	6.34286	2.43461e+07	1		1.36234e+07
SSNLVSANR		0	947.49	45.92	9	1	Q5M7T5	4	0.882803	267668	2	0.309897	280806
DSLRPSMIDELYLPK	M7(Oxidation)	0	1792.92	43.73	6	1	P09006	4	1.94704	2.51289e+07	1		121806980
WTELPQCVATDQLEK	C7(Carbamidomethyl)	0	1817.88	43.73	5	1	F1M983	5	5.0962	1.97244e+07	0
IGEEYISDLDQLR		0	1550.77	72.79	9	1	G3V8V3	5	0.294163	4.40264e+07	1		6.52259e+07
KPVDQYEDCYLAR	C9(Carbamidomethyl)	0	1656.77	57.17	39	1	P12346	5	1.18139	1.29618e+09	3	0.373886	2921083391
TAGWNIPMGLLFSR		0	1562.82	43.62	18	1	P12346	5	3.07676	2.02164e+08	2	1.27253	2.87774e+08
LGADMEDLR	M5(Oxidation)	0	1035.48	43.54	7	1	P02650	2	1.19948	9.37206e+07	2	1.11997	8.74948e+07
TSSMMMMGASEVAQEVEVR	M4(Oxidation); M5(Oxidation); M6(Oxidation); M7(Oxidation)	0	2136.9	50.48	8	1	Q63041	4	2.88872	3.04493e+07	0
YCGLPGEYWLGNDKISQLTR	C2(Carbamidomethyl)	1	2370.16	43.51	3	1	P14480	2	1.36622	5.47065e+08	0
RVPVVTQGSDAQALTQDDGVAK		1	2255.16	57.99	46	1	M0RBF1	5	3.67496	8.37399e+07	3	4.3667	1.00658e+08
SGSDEVQAGQER		0	1262.56	43.49	2	1	M0RBF1	1		366858	0
LSNIFVIGK		0	990.598	54.67	4	1	P62703	3	1.76528	3690193	1		1.61038e+07
ISGLIYEETR		0	1180.62	50.47	33	1	P62804	5	1.05259	1.77773e+08	3	31.3985	7.04411e+07
CHAGHLNGVYYQGGTYSK	C1(Carbamidomethyl)	0	2011.91	43.4	12	1	P02680-2	4	0.455295	1.59982e+08	0
VLDLINK		0	814.503	43.34	13	1	Q99PS8	4	1.63924	3.46329e+07	2	1.04164	1.10569e+08
GAVPYVQAFDSLLANPVAEYLK		0	2365.25	84.92	28	1	Q08163	4	1.07084	2.00939e+07	2	0.113202	7.14043e+07
MSQRFPNAEFAEITK		1	1768.87	43.54	19	1	P02770	5	1.98753	1.15455e+09	3	0.56962	3.67436e+08
AISESGVVLTTNLDK		0	1546.83	45.39	5	1	P10959	2	0.5358	1.6746e+07	2	0.300626	1.87661e+07
DNCCILDER	C3(Carbamidomethyl); C4(Carbamidomethyl)	0	1194.49	57.52	29	1	P02680-2	5	0.544522	522295272	2	0.537573	1.56596e+07
ADDKLFPGQQYLYVLR		1	1926.01	43.24	13	1	G3V7K3	5	3.5756	1.03709e+08	0
SVDGKEDSIQELLR		1	1588.82	43.19	9	1	E9PST1	4	1.65109	6.43106e+07	2	0.184412	1.14573e+08
QQNSHGGFSSTQDTVVALQALSK		0	2403.19	44.71	15	1	Q63041	4	4.67941	3.12993e+07	1		1.6792e+08
VNVCTLVPR	C4(Carbamidomethyl)	0	1057.58	69.65	12	1	D4A488	4	1.06983	2.41401e+07	3	0.198653	6.14274e+07
SLDLSTDPVLAAQK		0	1457.78	52.84	12	1	P01015	5	2.15958	1.036e+08	2	1.24177	1.03596e+08
AGLQAFFQVR		0	1136.62	43.01	4	1	G3V7K3	3	3.23269	1.85769e+07	0
YMCENQATISSK	C3(Carbamidomethyl)	0	1431.63	64.67	23	1	P02770	5	2.47291	1.92618e+08	3	2.44171	4.44182e+08
EFTPSAQAAFQK		0	1324.66	54.02	49	1	Q62669	5	0.805478	5.18944e+08	3	8.61516	8.30383e+08
VGQYSLYIGNSK		0	1328.69	42.88	1	1	P23680	1		1.71252e+07	0
GADPEETILNAFK		0	1404.7	54.48	10	1	P08733	5	1.56354	8.26164e+06	2	1.01384	3.49142e+07
TAESGELHGLTTDEK		0	1587.75	69.9	13	1	P02767	5	10.5822	2.00485e+07	2	1.14874	6.82975e+07
DRVVEESELGR		1	1288.65	42.79	10	1	Q62930	4	2.01249	1.17373e+07	0
ELEEQLGPVAEETR		0	1599.79	79.2	32	1	P02650	5	1.49938	8.81743e+07	3	1.3624	5.49533e+08
ATEEDVLEQKVPEATNR		1	1928.96	63.91	18	1	Q5M7T5	5	1.7004	2.78079e+08	2	1.00826	1.1477e+08
SGAQATWAELSWPHEK		0	1797.86	45.05	11	1	P20059	5	0.367693	1.80812e+08	3	0.505461	184818819
DVGMDESEIVFVDWTK	M4(Oxidation)	0	1885.86	42.63	3	1	P02764	1		4.23208e+07	0
QAALQVADGFISR		0	1375.73	52.92	12	1	Q6AYC4	4	0.571274	8.0437e+07	2	0.951016	2.39404e+07
EASMVITESPAALQLR	M4(Oxidation)	0	1731.9	57.55	8	1	Q5XI04	3	0.635167	5.64927e+06	3	0.515877	5.91194e+07
SFLHLESLPDKLR		1	1554.86	42.51	2	1	P06238	1		1.33901e+08	0
FWANFAR		0	911.452	42.63	8	1	P10959	4	0.410811	7.73595e+07	3	0.67937	45365495
QLVESDINSLR		0	1273.68	42.49	1	1	F7EM03	1		6.01905e+07	0
AIAELGIYPAVDPLDSTSR		0	1988.04	78.73	32	1	G3V6D3	5	0.511551	7.38288e+07	1		1.88382e+08
NALLALAKGDR		1	1141.67	46.26	6	1	P07150	3	0.355409	2.58382e+07	0
LYLGHSYVTAIR		0	1392.76	49.3	61	1	P12346	5	2.00879	1.26309e+09	3	0.571518	3.64443e+09
EHANIDAQSGSQASNPSATVSPR		0	2324.09	42.38	2	1	Q5RJQ4	2	0.510316	1.40638e+07	0
MVEEILKYEALLLTHESSIR		1	2374.27	52.69	8	1	P02680-2	3	1.2199	9.25408e+07	0
KDPTIETTEFSDFDLLDALS		1	2257.08	42.3	7	1	P08934	3	8.6775	1.99179e+06	0
DTDIVDEAIYYFK		0	1591.76	56.41	9	1	B2GV73	5	6.69651	883956	2	0.779686	1.9479e+07
HTHLFALTEVK		0	1295.71	42.28	5	1	P08932	2	0.653143	2.59254e+08	1		4.78725e+07
CTITGWIPAPR	C1(Carbamidomethyl)	0	1271.66	54.02	3	1	F1M983	3	8.35173	1.64169e+07	0
NLNQALLDLHALGSAR		0	1705.94	42.22	2	1	M0R6L9	2	0.635681	2.66335e+07	0
RVQPGALCTVAGWGLVSQR	C8(Carbamidomethyl)	1	2055.1	42.16	6	1	G3V9Q7	4	0.4004	4.18635e+07	0
LLLPLIFR		0	984.661	42.13	8	1	F8WFT7	5	1.37859	1.34836e+07	0
VYDYYETDEFAIEEYSAPFSSDSEQGNA		0	3226.33	42.11	3	1	Q63041	1		7.22745e+07	0
VHQFFNVGLIQPGSVK		0	1769.97	42.08	3	1	M0RBF1	1		9.81907e+07	1		58029360
IAIFGATGR		0	905.52	42.03	9	1	B5DF65	4	0.936583	5.16966e+07	2	0.899459	5.57623e+07
NLTEEMAGLDENIAK		0	1647.79	55.39	8	1	F1LMU0	3	0.739756	2.09013e+07	1		2.11374e+08
SSVAVPYVIVPLK		0	1371.83	48.03	26	1	M0RBF1	5	4.96486	2.52159e+07	3	0.404215	1.08663e+08
DIMEDLDTNQDNQLSFEECMMLMGK	M3(Oxidation); C19(Carbamidomethyl); M20(Oxidation); M21(Oxidation); M23(Oxidation)	0	3071.24	66.42	31	1	P50116	5	7.81795	5.60852e+06	2	1.32007	4.06049e+07
KALAAGGYDVEK		1	1221.65	41.93	2	1	D3ZBN0	1		1.12114e+06	0
AAFDDAIAELDTLSEESYK		0	2087.96	49.25	7	1	P62260	2	0.202005	6.15488e+06	3	1.94707	1.50911e+07
IVSGAAEPDQEYYFGQVVR		0	2128.04	54.04	8	1	F1M983	4	2.48911	4.24253e+07	0
DSAFGLLR		0	878.473	49.72	25	1	P12346	4	2.69738	1.78593e+08	3	1.10803	4.02371e+09
QTALAELVK		0	972.573	47.32	46	1	P02770	5	0.588459	6.73385e+09	3	0.610866	1.69405e+10
VAQLEAQCQEPCKDSVR	C8(Carbamidomethyl); C12(Carbamidomethyl)	1	2017.95	45.57	48	1	P02680-2	5	0.826587	2.58411e+08	2	0.180556	2.39808e+07
GGSFQLLQDGQALEYLCPSGFYPYPVQTR	C17(Carbamidomethyl)	0	3291.59	41.84	4	1	G3V615	2	1.22673	3.97703e+07	0
GPDSVFLIKEDK		1	1347.72	47.79	17	1	P20059	5	0.469229	133374024	3	2.98196	2.03346e+08
GPWCFTTDPSVR	C4(Carbamidomethyl)	0	1422.65	41.69	3	1	Q01177	1		1.22486e+08	1		1.61693e+07
DFQLFGSPLGKDLLFK		1	1825	41.66	13	1	P12346	5	2.12316	7.22224e+07	0
SVSSAYINTKDSPVLVDSFEDSEPYR		1	2905.38	41.65	3	1	Q99PS8	2	0.712009	5.72382e+07	0
IGACVSGER	C4(Carbamidomethyl)	0	948.457	42.78	11	1	Q62714	5	1.42629	1.03366e+06	1		525109
ESLSNAADLQR		0	1203.6	53.59	6	1	D4A678	5	1.59316	1.23602e+07	1		2.72299e+06
ADGLAIIGVLMK		0	1200.7	41.61	5	1	B0BNN3	3	0.499655	8.16232e+06	1		2.523e+07
KTLFSVLPGLK		1	1202.75	41.59	11	1	Q5EBC0	4	6.83969	5.59976e+06	0
TSTADYAMFR	M8(Oxidation)	0	1178.52	56.21	24	1	P02680-2	5	0.490762	4.06515e+08	3	0.295192	251814085
ALYQAEAFVADFKQCNEAK	C15(Carbamidomethyl)	1	2203.05	41.51	12	1	P05545	5	0.921375	1.79578e+08	0
TAGWNIPMGLLFSR	M8(Oxidation)	0	1578.81	51.48	27	1	P12346	5	0.973217	8.22431e+08	3	0.364281	1.73852e+08
DIFTGLIGPMK		0	1191.65	41.48	1	1	G3V7K3	1		1.46253e+07	0
IFLQDIK		0	876.519	41.45	15	1	P19132	5	3.85689	4.92836e+07	3	14.3901	13283380
QAAPCVLFFDELDSIAK	C5(Carbamidomethyl)	0	1923.96	41.41	18	1	P46462	5	0.300338	3.27522e+07	0
ITFDDYIACCVK	C9(Carbamidomethyl); C10(Carbamidomethyl)	0	1504.68	41.39	5	1	B0BNJ1	4	0.589247	1.68086e+07	1		1.72829e+07
WLPAEYEDGISLPFGWTPK		0	2206.09	65.69	20	1	D3ZYH8	5	1.0567	1.776e+08	2	0.550041	3.79184e+07
QITLNDLPVGR		0	1225.69	41.34	30	1	Q63716	4	0.886972	2.38748e+07	3	1.19669	3.20609e+07
ANLMQAEIEELRASLEQTER		1	2331.17	41.34	3	1	F1LMU0	3	0.909742	3.87043e+07	0
GFSSGSAVVSGGSR		0	1254.61	72.66	52	1	Q6IG02	5	0.883563	4.22378e+07	3	1.41734	4.94468e+07
ESPCTQSQDSCSLQASDSEPVGLCQGSLIK	C4(Carbamidomethyl); C11(Carbamidomethyl); C24(Carbamidomethyl)	0	3268.44	48.74	6	1	F1LN83	5	1.35543	5.56159e+07	0
VADIGLAAWGR		0	1128.62	51.13	5	1	P10760	4	0.406884	1.60262e+07	1		9.4564e+06
IVSNASCTTNCLAPLAK	C7(Carbamidomethyl); C11(Carbamidomethyl)	0	1819.91	62.51	70	1	P04797	5	1.1777	2.49573e+08	3	1.21141	4.58148e+08
AGELTEDEVER		0	1247.58	41.1	6	1	M0R5K9	4	1.01894	3.23339e+06	1		3.07257e+07
FSLAGATNLNGGLLR		0	1503.83	41.06	1	1	B2RYM3	1		7.3942e+07	0
IFYETVHGQCK	C10(Carbamidomethyl)	0	1381.66	52.26	11	1	F1LN83	4	3.18228	1.8581e+08	2	0.126994	1.47208e+07
AHIQFKPTLSQQR		0	1553.86	40.98	11	1	Q5EBC0	5	5.61363	9.53301e+07	0
LGMYELLLK		0	1079.62	40.96	6	1	Q5EBC0	5	5.66036	8.92318e+06	0
RNPFAFAPVLLNVAAR		1	1756	51.86	6	1	G3V9R9	5	1.76667	4.12736e+07	0
LLSGEDVGQDEGATR		0	1546.74	82.08	8	1	Q6XDA0	5	1.1156	1.95559e+07	2	0.898719	1.14711e+07
IGVTVLSR		0	844.525	40.98	3	1	M0R3X6	3	0.176197	2.86976e+06	0
RIYEDSDSALQLQDFYQEVANPLLSSVTFEYPSNAVEDVTR		1	4709.27	40.85	3	1	Q5EBC0	1		8.60293e+07	0
FDGILGLGFPTLAVGGVQPPLDALVEQR		0	2879.58	40.81	3	1	Q9QX71	2	0.127945	1.09934e+07	1		5.66693e+07
VTASEPLETLGSEGALSPGGVASLLR		0	2511.34	47.03	21	1	P08649	5	2.38967	3.12386e+07	0
TYLTSVDEK		0	1055.53	40.78	11	1	G3V8D4	5	0.730159	3.36704e+07	1		1.67967e+08
TLRECCDTQDSVSCFSTQSPLMK	C5(Carbamidomethyl); C6(Carbamidomethyl); C14(Carbamidomethyl); M22(Oxidation)	1	2766.19	40.78	2	1	Q68FY4	2	1.02624	1.00825e+08	0
AISESGVVLTTNLDKK		1	1674.93	42.42	8	1	P10959	4	1.13107	4.95531e+07	1		4.8019e+07
VLDALSSVK		0	931.544	43.68	12	1	B0BNN3	4	0.939641	1.90582e+08	3	1.74972	4.06629e+08
EYVLPSFEVLVEPTEK		0	1878.98	53.5	26	1	M0RBF1	5	0.442434	135858005	3	0.270309	487683262
DTWVEHWPEAEECQDQK	C13(Carbamidomethyl)	0	2186.91	40.67	4	1	M0RBF1	3	1.79761	4.04234e+07	0
VFLENVIR		0	989.578	60.41	42	1	P62804	5	1.26667	1.43024e+08	3	39.495	7.54751e+07
AISEELDNALNDITSL		0	1717.85	51.01	6	1	P58775	3	16.0097	3.52601e+06	1		3.52066e+08
GAGTGGLGLAVEGPSEAK		0	1570.81	54.17	12	1	C0JPT7	5	0.917669	2.96759e+07	0
MQQVEASLQPETLR		0	1629.83	65.23	7	1	P09006	3	5.52499	1.10953e+07	3	0.683876	5.54409e+07
SVSLIILLTDGEPTVGETNPK		0	2183.18	46.42	5	1	Q5EBC0	2	1.30456	7.42056e+07	0
LALDNGGLAR		0	999.559	51.85	23	1	Q5EBC0	5	8.04021	3.71487e+07	3	0.178893	160038846
VSSFMSTLQK	M5(Oxidation)	0	1143.57	40.49	6	1	P02651	3	0.88831	2.75122e+07	1		1.02162e+07
TIDKPAWLGLLGPVIK		0	1721.04	40.48	10	1	G3V7K3	4	2.12239	9.9403e+07	0
LENEIQTYR		0	1165.58	41.64	41	1	Q6IFW6	5	0.392241	3.42982e+07	3	0.594303	135446446
GLAPTNVDFAFNLYQR		0	1825.93	40.45	5	1	P31211	2	0.738881	3.30307e+07	1		4.93553e+06
GFADQFLFEYSSNYGQAPLPLLVGYTK		0	3025.51	40.43	4	1	Q68FY4	1		2.25527e+07	0
ELLDSYIDGR		0	1180.58	40.96	2	1	G3V843	1		848643	1		13645484
LPSDVVEESAR		0	1201.61	40.36	1	1	P06238	1		64315164	0
LLLQEVR		0	870.541	40.32	26	1	Q63041	5	9.32776	9.60274e+07	2	1.36133	1.7403e+09
TSCLLFMGR	C3(Carbamidomethyl); M7(Oxidation)	0	1100.52	40.28	10	1	Q64268	5	0.549626	7.11789e+06	0
FKDLGEQHFK		1	1248.64	43.35	71	1	P02770	5	0.862346	806398980	2	0.948821	3.8854e+08
KPDLSPELR		0	1054.59	46.86	9	1	P02764	2	0.223814	1.05989e+08	2	1.10147	7.68018e+08
NGDGKEDLIWEILK		1	1629.85	45.2	25	1	P12346	5	2.51036	2.942e+08	3	10.661	40770228
QGYVTNTGEISGIITCLQDGWSPRPSCIK	C16(Carbamidomethyl); C27(Carbamidomethyl)	0	3237.57	40.16	3	1	F1M983	2	1.28325	4.48886e+07	0
ISLPLPNFSSLNLR		0	1570.9	40.14	6	1	G3V8C3	4	3.8074	1.02106e+07	0
AAPAPAAAPAAAPEPERPK		0	1782.95	53.53	6	1	P16409	3	0.596794	1.98109e+06	2	1.3074	8.06651e+06
HTTIFEVLPQKADR		1	1654.89	46.34	7	1	P12346	4	1.23178	2.5645e+08	1		8.20713e+07
ITESEEVVSR		0	1148.58	40.09	2	1	G3V8L3	2	0.0846678	2.1904e+06	0
SAVGELSDDSSNVVQLIK		0	1860.96	48.1	7	1	F7F4S8	4	1.12653	2.48294e+07	1		1.31368e+07
VLGPDGDANLK		0	1098.58	40.05	5	1	Q6P734	4	2.48667	4.45472e+07	0
VFSLAANLIAIDSQVLCGAVK	C17(Carbamidomethyl)	0	2189.2	40.04	8	1	M0RBF1	2	0.46849	1.93678e+07	0
EATTEFSVDAR		0	1225.57	40.03	5	1	C0JPT7	4	0.892147	1.60248e+07	0
VSQMFGDNVQK	M4(Oxidation)	0	1268.59	42.4	17	1	P02651	4	1.56486	1.48149e+06	3	0.610826	7.26564e+07
SISTIINVFHQYSR		0	1664.88	78.42	61	1	P50116	5	0.771856	1.48753e+09	1		9.34805e+08
YCSSQIDAEMRDILQS	C2(Carbamidomethyl); M10(Oxidation)	1	1931.85	40	4	1	Q68FY4	3	3.7953	2.71416e+07	0
STCAQLENPSVETLPEPTFEPVPIQAK	C3(Carbamidomethyl)	0	2982.48	39.98	10	1	P01015	5	7.5626	3.8601e+07	0
RPCFSALTVDETYVPK	C3(Carbamidomethyl)	0	1882.94	42.18	89	1	P02770	5	1.26878	4.13976e+09	3	1.975	3.52762e+08
LSLVCDSAPGPITMDLTGDLK	C5(Carbamidomethyl); M14(Oxidation)	0	2219.09	48.85	17	1	Q5M860	4	0.649224	1.48038e+07	2	0.666136	4.85106e+07
AVAGNISDPGLQK		0	1269.68	47.62	10	1	P85972	5	0.449547	3.48539e+07	2	0.0196484	5.39765e+06
NGESQPLVQTAVTTIPAPTNLK		0	2279.23	52.96	8	1	F1LST1	5	2.29333	5.23379e+07	0
NPFAFAPVLLNVAAR		0	1599.9	43.12	16	1	G3V9R9	5	1.99609	4.53035e+07	2	1.40243	1.82547e+08
DHGLESLQSTQK		0	1342.66	41.78	4	1	Q5M878	1		3.78551e+06	1		5.54157e+07
EYVLPKFEVQVK		1	1478.83	39.88	4	1	Q63041	3	2.29684	2.30623e+07	0
VSGSGCVYLQTSLK	C6(Carbamidomethyl)	0	1498.76	39.85	4	1	Q63041	1		3.55892e+06	0
SGYTFQLLR		0	1084.58	39.84	15	1	Q99PS8	4	1.21337	3.63859e+07	3	0.826888	4.52634e+07
GYEDWLLSEIR		0	1380.68	39.82	3	1	Q8R4I6	1		1.73232e+07	2	1.11601	1.36911e+07
IKETVCISTTER	C6(Carbamidomethyl)	1	1436.74	39.76	10	1	D3ZY96	3	0.0902597	3.40447e+06	1		7.3137e+06
QIIEQLSSGFFSPK		0	1580.84	57.91	17	1	G3V8V3	5	0.405999	7.81303e+07	2	0.186804	4.67344e+07
AVLSAVELLDKSNQAELLPSK		1	2225.24	39.67	16	1	Q5EBC0	5	8.39244	8.71345e+07	0
ATPEPSSTLSSDTVSR		0	1634.79	57.93	11	1	Q91ZN1	4	0.5823	2.46339e+07	3	1.33435	4.37464e+07
LTGMAFRVPTPNVSVVDLTCR	M4(Oxidation); C20(Carbamidomethyl)	1	2349.21	39.59	27	1	P04797	5	0.518857	2.2716e+08	2	1.19445	2.20837e+08
LSTLLGAEANLGK		0	1286.73	39.59	5	1	P01015	3	2.18271	8.00146e+07	0
IGFEDLTSLLEDVSSMYDGCCEGDVVQCIR	M16(Oxidation); C20(Carbamidomethyl); C21(Carbamidomethyl); C28(Carbamidomethyl)	0	3483.52	39.54	2	1	G3V9R9	2	0.165293	5.94887e+06	0
NRPPLEEEEEEE		0	1499.65	44.84	3	1	D3ZAC0	2	0.222345	3.78521e+06	1		2.53493e+07
VSTNIDQLQK		0	1145.62	39.45	29	1	P02651	5	3.11822	7.25232e+07	3	0.940488	1.16879e+08
TKYQTELSLR		1	1238.67	39.37	4	1	F7EM03	2	1.13772	5.63507e+07	0
GTEWVDPEDPTVIAENELLGAAAAIEAAAK		0	3051.52	42.97	4	1	G3V852	3	0.579568	7.13828e+06	0
ESISLSPEQLAQLR		0	1570.84	54.35	14	1	B0BNN3	5	5.20629	4.05133e+06	3	0.577719	1.04068e+08
AVFVDLEPTVIDEVR		0	1701.91	51.27	34	1	Q6AYZ1	5	0.989429	3.62426e+07	3	0.225796	4.00371e+07
GTFLLDLAETSLAGVANK		0	1819.98	77.2	36	1	F8WFT7	5	0.672514	4.03903e+07	2	0.929502	3.11585e+07
VENQENVSNLVIDDTELK		0	2059.02	72.73	9	1	Q08163	4	1.40753	8.05839e+06	2	0.312967	4.77929e+07
GFGNIATNEDTK		0	1266.6	43.18	24	1	P14480	5	1.67392	2.1355e+08	3	4.50018	1.43006e+08
CIQFIYGGCK	C1(Carbamidomethyl); C9(Carbamidomethyl)	0	1245.58	39.19	8	1	Q64240	4	6.26884	1.51325e+07	0
ESGLYFIRPLK		0	1322.75	39.18	40	1	P02680-2	5	0.593455	714277385	3	0.42369	6.87813e+07
LNLASWKET		1	1061.56	46.29	19	1	D3ZGE2	4	0.617323	8.20444e+08	3	2.26779	7.96149e+07
DLLFKDSAFGLLR		1	1494.83	48.56	28	1	P12346	5	1.62946	2.16623e+08	2	1.38383	4.24278e+07
ILTVEGLTEGSLYEFK		0	1798.95	48.7	5	1	G3V7K1	4	0.814683	1.20023e+07	0
MYGADLAPVDFQHASEDAR	M1(Oxidation)	0	2108.94	48.15	12	1	Q4G075	4	2.1006	2.37302e+08	3	2.10467	4.47319e+07
INMNGINNSSGMVDAR	M3(Oxidation); M12(Oxidation)	0	1724.77	69.74	4	1	Q7M767	2	0.513394	678120	2	0.327775	3.34085e+06
VLIEILCTR	C7(Carbamidomethyl)	0	1116.64	55.41	4	1	Q6IRJ7	3	0.365197	3.68007e+06	0
NSNPALNDNLEK		0	1328.65	39	6	1	Q6MG61	4	1.2278	1.0521e+07	1		4.37136e+07
YGLVTYATVPK		0	1211.67	38.95	6	1	G3V615	3	1.21471	2.50329e+07	2	0.548369	5.23516e+07
NAPAIIFIDELDAIAPK		0	1811	46.81	13	1	P46462	5	0.266553	1.80637e+07	2	0.813746	2.04417e+07
TVTAMDVVYALKR	M5(Oxidation)	1	1482.8	66.17	15	1	P62804	4	0.963914	1.10453e+08	1		6.19757e+08
ILATPPQEDAPSVDIANIR		0	2020.07	63.73	33	1	G3V826	5	0.965111	1.60146e+08	3	1.09414	194567558
GFGHLLQR		0	927.515	38.79	18	1	P09006	4	1.68393	8.47282e+07	3	0.485997	3.49304e+07
QITVNDLPVGR		0	1211.68	59.56	24	1	P35704	5	2.10982	4.61009e+07	2	1.38954	6.33362e+08
GECQSEGVLFFQGNR	C3(Carbamidomethyl)	0	1727.78	68.95	11	1	P20059	4	1.99035	6.59636e+07	3	1.25347	5.89016e+07
DAGTIAGLNVLR		0	1199.67	58.2	22	1	P63018	5	1.01904	1.17679e+08	3	0.487402	1.84003e+08
TLDPEHLGQGGVQR		0	1506.77	38.7	9	1	M0RBF1	2	1.28737	2.73253e+08	2	0.315279	1.66823e+07
LSEITDLKDELLAAEHSQSK		1	2227.15	38.65	3	1	D4A678	3	0.578749	42605421	0
LSPQTVNSVAK		0	1143.64	38.63	4	1	B0BNJ1	3	4.04267	3.25848e+07	1		4.92512e+08
ALLVTASQCQQPAGNK	C9(Carbamidomethyl)	0	1685.86	81.65	17	1	Q08163	5	1.00165	2.25182e+07	2	0.394594	3.21743e+07
NFDKVLAEWK		1	1249.66	39.23	23	1	F1LMU0	4	1.022	8.12714e+07	1		2.17294e+07
VADIFLASQYK		0	1254.67	60.16	5	1	Q5U2V4	4	1.17768	6.10983e+07	0
IAVAAQNCYK	C8(Carbamidomethyl)	0	1137.57	38.53	8	1	P48500	4	2.91005	5.78456e+06	1		2.33558e+08
VFNNDADLSGITEDAPLKLSQAVHK		1	2682.38	49.2	16	1	P17475	5	2.87561	6.53758e+08	0
QSVEADINGLRR		1	1357.72	38.51	40	1	Q6IFW6	5	1.16153	5.03996e+07	3	0.405781	7.92489e+07
SMTNINDGLLR		0	1233.63	38.51	2	1	D3ZBS2	1		2.55734e+07	1		5.51067e+06
FPNAEFAEITK		0	1266.64	57.17	50	1	P02770	5	0.518323	5.27147e+09	3	1.04663	16547451096
SGSGTMNLGGSLTR	M6(Oxidation)	0	1353.64	54.07	9	1	Q5XI32	4	0.960305	9.0637e+06	3	0.473717	3.36677e+07
TVGQLYKEQLAK		1	1377.77	38.39	5	1	G3V6P7	4	0.523554	2.67001e+07	0
NLVSDLSPDVK		0	1186.63	38.38	5	1	Q5M8C3	4	0.487065	2.46173e+07	1		2.12083e+07
ALYQAEAFIADFKQPNEAK		1	2154.09	41.3	14	1	P05544	5	5.61354	6.70908e+07	1		4.79429e+08
LGQYRNEVNTMLGQSTEELR	M11(Oxidation)	1	2354.14	57.76	12	1	P02650	5	1.85543	6.1318e+07	0
LVVLPFPGKEQR		1	1382.82	38.34	18	1	F1LN83	5	3.50655	3.42374e+08	0
AKFGLYSDQMR	M10(Oxidation)	1	1331.64	38.33	1	1	P04639	1		4.64353e+07	0
CPYEEHIKLVQEVTDFAK	C1(Carbamidomethyl)	1	2206.09	44.28	12	1	P02770	5	1.27608	4.32059e+08	0
KHGLLESAVLAR		1	1293.77	38.21	3	1	D4A678	3	0.523392	26433481	0
NLAPLVEDVQSK		0	1312.71	38.16	23	1	P02651	5	2.90016	9.98058e+07	3	0.470741	9.33553e+07
TAGYGINILGMDPLGTPFDNEFYNGLCDR	M11(Oxidation); C27(Carbamidomethyl)	0	3236.47	38.14	4	1	Q62930	3	9.46289	1.72474e+06	0
STSILVMLTDGDANTGESRPEK		0	2321.14	38.12	1	1	D3ZBS2	1		3.24697e+07	0
LEEFFAR		0	911.463	38.07	4	1	P05370	3	0.301199	3.56717e+07	1		5.78e+06
VFFEQGATR		0	1054.53	41.15	6	1	G3V7K3	5	4.0927	8.83461e+07	0
KVFSQQADLSR		1	1278.68	73.58	34	1	P05544	5	1.08326	2.87489e+07	3	0.350643	1.60958e+08
KVESLQEEIAFLK		1	1533.86	55.2	15	1	G3V8C3	4	0.850762	3.8555e+07	1		1.06157e+07
MFAAFPTTK	M1(Oxidation)	0	1029.51	45.68	127	1	P01946	5	2.06841	3.46689e+08	3	4.06602	5.8894e+09
VATVPQHATSGPGPADVSK		0	1818.94	38.01	14	1	C0JPT7	4	0.522745	4.28769e+07	3	0.312957	9.65988e+06
AVLTLDER		0	916.509	40.95	36	1	P17475	5	1.33653	7.94501e+08	3	0.586689	2.16829e+09
STGSWSVLQTR		0	1221.62	47.82	9	1	G3V615	3	6.88572	2.21256e+07	2	1.11361	1.20628e+08
LNEAAAGLNQAATELVQASR		0	2027.06	106.4	9	1	G3V852	4	0.745268	2.11606e+07	0
NACGIPCSALLQDDITQAIQCAK	C3(Carbamidomethyl); C7(Carbamidomethyl); C21(Carbamidomethyl)	0	2547.21	79.94	9	1	F1M8E9	4	5.53637	2.4996e+07	0
DIFTGLIGPMK	M10(Oxidation)	0	1207.64	37.87	4	1	G3V7K3	4	1.9204	9.32047e+06	0
VTGWGNLR		0	902.484	37.87	26	1	G3V843	5	1.15749	4.34066e+07	3	0.466715	9.98288e+07
TLLGDVPVVADPTVPNVTVTR		0	2163.2	51.47	33	1	Q5M860	5	1.27622	4.20985e+07	3	0.497801	2.0567e+08
YLQTLTTIAAEK		0	1351.75	48.19	12	1	Q5XI04	5	0.856879	8.45421e+06	2	0.803782	1.17902e+07
AFKAWAVAR		1	1019.58	38.43	10	1	P02770	5	1.11494	1.79663e+08	0
ARFEELNADLFR		1	1480.75	39.63	13	1	P63018	5	1.34443	4.48006e+07	2	1.02406	7.39459e+07
LQSIGTENTEENR		0	1490.7	51.28	18	1	P05065	5	1.00757	2.68551e+07	3	7.7883	1.18008e+07
MLFNQQELFGR	M1(Oxidation)	0	1398.68	42.78	3	1	E9PST1	1		3.61388e+07	2	0.267471	6.5959e+07
TLAESALQLLYTAK		0	1521.86	47.88	8	1	G3V852	5	0.197269	2.85434e+07	0
SGQSAAGASPAGGIDTR		0	1502.72	52.35	18	1	C0JPT7	5	1.41508	6.45857e+06	2	0.184453	3.86351e+06
LTQPQAFDYNEIPNFPQSTVQGHAGR		0	2915.41	37.57	6	1	D3ZXK9	4	1.37767	1.6508e+07	1		5310228
LLVVYPWTQRYFDSFGDLSSASAIMGNPK	M25(Oxidation)	1	3278.62	46.06	49	1	P02091	5	3.05812	6.131e+08	0
TAAVLLQNDPNPDVLSK		0	1794.96	52.26	6	1	D3Z9Z0	3	1.09697	2.032e+07	2	0.493844	1.19045e+07
MSQRFPNAEFAEITK	M1(Oxidation)	1	1784.87	52.03	45	1	P02770	5	0.520001	3452542881	3	9.51361	1.59537e+08
IPAFGSIPIEFR		0	1346.75	37.49	5	1	F1LQS6	4	0.298099	2.6861e+07	0
VMPICLPSKDYVAPGR	M2(Oxidation); C5(Carbamidomethyl)	1	1818.93	37.49	3	1	P06866	1		2.02013e+09	0
DLEIEEVLFHPNYDINGK		0	2145.05	37.48	5	1	G3V615	4	2.64073	1.97612e+07	0
KVINAFDDGLK		1	1219.67	48.22	25	1	Q62669	5	15.1606	4.29802e+07	1		136028783
GECQSEGVLFFQGNRK	C3(Carbamidomethyl)	1	1855.88	37.44	3	1	P20059	2	1.04224	2.42947e+08	0
VITNVNDNYEPR		0	1433.7	37.44	5	1	G3V7N9	1		5.24737e+07	3	1.32451	1.37963e+07
QLEVLQDIADLTVK		0	1584.89	87.45	19	1	D3ZA38	5	1.775	1.69049e+07	2	0.404983	7.76522e+06
HYTIAALLSPYSYSTTAVVSNPQN		0	2597.29	58.17	27	1	P02767	5	1.20581	1.15385e+08	1		4.52488e+07
TSMVLVNYLLFR	M3(Oxidation)	0	1471.8	48.98	4	1	F1LR92	4	0.868076	1.34382e+07	0
WTLLQEQGTK		0	1203.64	40.26	9	1	Q6P6Q2	5	3.0042	2.89438e+07	2	0.174256	2.92642e+07
LLVDSQLLQQLYQDSDDLK		0	2234.16	57.87	6	1	D4A678	4	0.833723	4.589e+06	0
TDCDNLPTFEIAKPTEK	C3(Carbamidomethyl)	0	1978.94	37.34	3	1	F1M983	3	50.6467	2.00373e+06	0
QEYDEAGPSIVHR		0	1500.71	51.78	41	1	P68136	5	0.862371	6.28364e+07	3	0.929266	4.26204e+08
LSPIYNLIPLTMK	M12(Oxidation)	0	1518.86	37.31	7	1	Q62930	4	4.44631	4.98735e+06	1		2.43484e+07
GNFNYVEFTR		0	1246.59	37.27	2	1	B0BMS8	2	0.817621	7.44883e+06	0
RNENLLR		1	914.516	46.35	10	1	P50116	3	0.675961	877093	1		2.29974e+07
VAVSADPNVPNVIVTR		0	1650.92	50.62	13	1	Q5XI73	4	0.714011	6.25697e+07	2	0.477931	8.66666e+07
SSPSIVLGQEQDTYGGGFDK		0	2084.98	45.96	4	1	P23680	1		1.95929e+07	3	0.832169	6.95818e+06
GVDLQESNPASR		0	1272.62	51.62	12	1	B0BNK1	5	0.615002	5.71456e+06	3	1.00147	6.52701e+06
AWQTTPSTVSATNLIYPIFVTDVPDDVQPIASLPGVAR		0	4040.11	38.4	3	1	P06214	2	1.06779	8.39436e+06	0
SIEVFGQFQGK		0	1239.64	42.38	7	1	Q62930	3	6.21081	1.69008e+07	1		226351
LQAEIFQAR		0	1075.59	40.77	26	1	P02650	5	1.60264	1.32296e+08	3	2.42593	435862637
KEGGLGPLNIPLLADVTK		1	1835.07	37.11	14	1	P35704	4	2.1184	1.7961e+07	1		2.59786e+07
DNIQGITKPAIR		0	1325.75	50.91	61	1	P62804	5	0.905485	5.44368e+08	2	1.36907	3.02573e+09
VSTVLTAQK		0	946.557	42.84	8	1	P12346	3	0.209232	4.99487e+06	2	0.53347	3.75044e+07
FADLSEAANR		0	1093.53	49.08	21	1	G3V8C3	4	1.70642	8.51411e+07	3	2.1653	1.28814e+08
DGVANVSIEDR		0	1174.57	48.55	8	1	P07632	5	0.609478	2.31474e+07	2	1.20367	6.80548e+07
GGDDLDPNYVLSSR		0	1507.7	53.36	41	1	P00564	5	0.525089	349862093	3	0.582686	9.96657e+08
GPDEEHLGILGPVIWAEVGDIIR		0	2485.31	36.9	2	1	G3V7K3	1		2.06504e+07	0
LKGADPEETILNAFK		1	1645.88	36.99	7	1	P08733	3	0.520997	1.75119e+07	1		9.57119e+06
CATSTPAFFAEK	C1(Carbamidomethyl)	0	1329.61	36.84	13	1	P07150	5	0.603019	5.5503e+07	3	0.380158	217412324
AAVEQLTEEQKNEFK		1	1763.88	44.04	7	1	Q4PP99	4	1.25972	1.79661e+07	1		7.69368e+07
TEVNTNHVLIYIEK		0	1672.89	36.79	3	1	Q63041	2	0.829643	2.27038e+07	1		4.3717e+06
ALNVEPDGTGLTCSLAPNILSQL	C13(Carbamidomethyl)	0	2383.22	49.75	13	1	Q9R063-2	4	1.09183	3.27616e+07	2	0.449022	2.60789e+07
LGPLVEQGR		0	968.552	36.73	18	1	P02650	5	2.26737	1.67523e+08	3	0.873753	3.56209e+08
DSLLQEFR		0	1007.52	36.7	6	1	Q64240	2	0.341353	1.73396e+07	2	0.053616	1.02234e+07
YLAEVACGDDR	C7(Carbamidomethyl)	0	1268.56	36.65	4	1	P68255	3	0.725499	4.40656e+06	1		7.15418e+06
QGVDDAFYTLVR		0	1383.69	47.31	5	1	P08644-2	4	0.412187	1.99838e+06	1		4.41316e+06
CLRDGGGDVAFVK	C1(Carbamidomethyl)	1	1393.69	36.64	15	1	P12346	5	1.48559	2.02252e+08	1		1.08922e+08
HIADLAGNPEVILPVPAFNVINGGSHAGNK		0	3021.6	37.28	13	1	M0R5J4	4	1.03755	1.14732e+08	1		207125861
ELGDHVTNLR		0	1153.6	36.54	3	1	P19132	2	0.316965	1.25912e+07	1		3.44825e+07
VFSQQADLSR		0	1150.59	36.46	19	1	P05544	5	1.0319	1.23294e+08	3	0.756837	2.32656e+08
LFIVFPSSK		0	1037.6	47.44	7	1	Q63910	4	0.50906	2.93995e+07	1		2.39583e+08
AENFFILR		0	1009.55	40.71	7	1	B2RZ72	4	0.680548	7.07391e+06	2	0.793258	2.29406e+07
SNLEDILSYPK		0	1278.66	39.37	3	1	Q6P734	1		1.00782e+08	2	0.104208	9.38972e+07
NSLFDFQK		0	998.494	36.38	40	1	Q7TQ70	5	0.612787	2.73042e+08	3	0.688506	6.74569e+08
ILYSQCGDVMR	C6(Carbamidomethyl); M10(Oxidation)	0	1357.62	36.38	11	1	Q64119	5	0.871198	41942629	2	1.0684	5.02922e+07
TVMGDFAQFVDKCCK	C13(Carbamidomethyl); C14(Carbamidomethyl)	1	1805.81	51.81	6	1	P02770	4	1.18282	4.47358e+08	0
SLQEQADAAEER		0	1346.62	36.31	5	1	P04692-5	4	0.528111	3.90438e+06	1		4.43272e+06
CTEEGKWSPELPVCAR	C1(Carbamidomethyl); C14(Carbamidomethyl)	1	1918.88	36.26	8	1	Q5I0M1	4	5.65351	8.51954e+07	0
DFELNALNAR		0	1162.59	36.2	2	1	G3V8B0	2	1.31686	3.94814e+07	0
SQIFSTASDNQPTVTIK		0	1836.93	54.55	13	1	P06761	3	0.446415	4.6623e+07	3	0.302725	8.75949e+07
ISDAVAALDPVDLRR		1	1610.89	36.18	2	1	G3V7K1	2	0.375284	1.6092e+07	0
IAQLEEELEEEQGNTELINDRLK		1	2713.36	47.21	9	1	G3V6P7	5	0.607015	7.77247e+07	0
DYQELMNTK		0	1141.52	37.41	11	1	Q6IMF3	1		7.06406e+06	3	1.13756	1.26633e+08
QGIPFVGQVLLVDGR		0	1597.91	36.03	3	1	P06238	2	1.36378	1.37423e+08	0
IAELFSELDER		0	1321.66	71.26	38	1	P05545	5	0.517698	7.89509e+08	3	0.716807	982527832
AVQHPDGLAVLGIFLK		0	1677.97	36.7	10	1	P27139	3	0.502024	7.80714e+07	0
VLPGVDALSNV		0	1083.61	45.13	28	1	P16617	5	0.676093	8.39493e+07	2	0.56982	2.51366e+08
ALELDSNLYR		0	1193.62	69.15	4	1	G3V6P7	4	0.458096	8.95333e+07	0
GTGFQLNQLQGK		0	1290.68	52.96	2	1	Q6TUG7	1		4.84825e+07	1		8.34614e+07
FVSISDLFVPK		0	1251.7	48.97	9	1	P50399	5	0.74295	3.00574e+07	0
NCWGKIGGHGGEYGEEALQR	C2(Carbamidomethyl)	1	2218.01	47.46	8	1	P01946	4	0.80836	6.72374e+07	0
TVTAMDVVYALK	M5(Oxidation)	0	1326.7	62.36	17	1	P62804	5	0.894822	2.08282e+07	2	1.38079	3.82387e+08
TEFLSFMNTELAAFTK	M7(Oxidation)	0	1865.9	51.01	22	1	Q6B345	4	0.256303	3.40576e+07	3	55.4311	1.40236e+06
IYITGSTFR		0	1057.57	35.85	32	1	Q3KR94	5	0.30473	3.55343e+08	3	0.844374	2.92347e+08
HVVPNEVVVQR		0	1275.72	35.84	11	1	Q68FP1-2	4	1.78092	1.8581e+07	1		4.95936e+07
YFSKFGDLSSASAIMGNPQVK	M15(Oxidation)	1	2263.11	52.39	17	1	P11517	5	0.781381	4.65369e+08	1		188044435
LITQGESCLK	C8(Carbamidomethyl)	0	1148.6	35.7	14	1	M0RBF1	5	6.20024	27789966	1		2.91345e+07
FLDLLEPLGR		0	1172.67	35.66	12	1	Q6XDA0	5	0.976193	2.10862e+07	0
TCGFQTGNFGCASACGPRPGR	C2(Carbamidomethyl); C11(Carbamidomethyl); C15(Carbamidomethyl)	0	2257.97	35.66	1	1	D3ZWS9	1		5.4913e+07	0
LLLINNAGTLGDVSK		0	1527.88	85.05	5	1	P18297	3	0.208026	6.96147e+06	1		1.14342e+07
NQINALTSFVDASGVYGSEDPLARR		1	2680.34	40.4	12	1	D3ZYH8	4	1.49146	2.40966e+08	0
GGQVSVCPLPR	C7(Carbamidomethyl)	0	1169.61	43.06	8	1	G3V8L7	4	0.20289	2.57061e+07	2	0.230188	1.8624e+07
LNVKNEELDAMMK	M11(Oxidation); M12(Oxidation)	1	1566.75	35.55	15	1	P04466	4	2.30187	9.54204e+06	2	0.0950105	7.83097e+07
DAGPLLISLK		0	1026.62	44.6	22	1	Q91ZN1	5	0.772229	1.01891e+08	3	0.786632	276169718
GSIFNSGSHVLPLEQGK		0	1769.92	46.91	14	1	Q63041	5	5.79015	6.24658e+07	2	0.997072	2.32122e+08
KQFLEELLTTQCDR	C12(Carbamidomethyl)	1	1780.89	48.59	7	1	P04466	4	1.62906	4.38988e+07	0
IFTVDNNLLPVGK		0	1429.81	42.31	29	1	M0RBF1	5	0.37674	3.58388e+08	3	0.788603	5.4857e+08
IPSHAVVAR		0	949.558	35.46	10	1	P12346	2	0.38571	840813	3	0.658244	3.27875e+07
ISLCHGNPSFSSETK	C4(Carbamidomethyl)	0	1663.78	48.83	16	1	Q03626	4	2.16476	2.27676e+08	1		2.63369e+07
GLLLYGPPGTGK		0	1172.67	37.76	10	1	P46462	3	1.03027	3.26343e+07	2	0.507742	5.44662e+07
LLDFGSLSNLQVTQPTVGMNFK	M19(Oxidation)	0	2425.25	35.36	4	1	D3ZFA8	4	0.592925	8.2102e+06	0
TANLGAGAAQPLRDR		1	1510.81	35.33	20	1	P02650	4	4.26249	8.94049e+07	3	1.63708	1.98062e+08
SVVDIGLIKLK		1	1184.76	35.33	1	1	P06866	1		9.74782e+07	0
AVDYASKIPAQGGTNINK		1	1846.97	35.32	12	1	Q5EBC0	4	3.30718	6.95833e+07	0
VYDYYEKDEFAVAK		1	1739.82	35.31	2	1	P06238	1		3.53872e+08	0
SSAAMTTYAGIFTDQLLTLLKGE	M5(Oxidation)	1	2447.24	35.3	4	1	G3V8D4	2	1.31965	8.8242e+06	1		4.76452e+06
NEELDAMMKEASGPINFTVFLTMFGEK	M7(Oxidation); M8(Oxidation); M23(Oxidation)	1	3097.43	35.27	2	1	P04466	2	0.342099	7.91889e+06	0
SAFKGDSGGPLVCNNVAQGIVSYGSSSGNPPAVFTR	C13(Carbamidomethyl)	1	3597.75	49.03	8	1	G3V9Q7	4	1.32509	4.21555e+07	0
LKQIGALQL		1	983.625	57.12	11	1	Q9ESH6	5	0.63299	2.50808e+07	1		1.27413e+07
TGPAATTLSDTAAAESLVDSSEVTVIGFFKDAGSDSAK		1	3716.81	47.5	4	1	P04785	2	0.517003	8.48467e+06	0
ECCHGDLLECADDR	C2(Carbamidomethyl); C3(Carbamidomethyl); C10(Carbamidomethyl)	0	1749.66	69.43	45	1	P02770	5	1.45104	1.56425e+08	3	0.745018	1.94806e+08
FIKPTCAEALAAVSK	C6(Carbamidomethyl)	0	1605.87	35.18	2	1	Q9EQV9	2	1.13749	2.41704e+07	0
IFENGFDPSR		0	1181.56	58.2	11	1	D4A488	4	0.598783	9.40344e+06	3	1.10205	180668432
QEYDESGPSIVHR		0	1516.7	66.91	48	1	P60711	4	0.532456	5.19184e+08	3	1.71165	7.30407e+08
TVEHPFSVEEFVLPK		0	1757.91	35.09	2	1	P06238	1		4.22371e+08	0
LAPDYDALDVANK		0	1404.7	58.82	7	1	D3ZTH8	4	0.383748	5.28626e+06	0
NALFCLDTAWK	C5(Carbamidomethyl)	0	1338.65	35.08	1	1	P06238	1		1.01141e+08	0
LLEAQIATGGIIDPK		0	1538.88	35.07	3	1	F1LMV6	3	0.556375	503567	0
APTIILPLPGSGVDQLCVDILHSEKPMK	C17(Carbamidomethyl); M27(Oxidation)	0	3044.62	35.04	3	1	Q5EBC0	2	1.40007	1.47199e+08	0
FLVNLVK		0	832.529	41.08	8	1	G3V9R9	5	1.13065	4.88372e+07	2	1.19088	5.20478e+07
TAGYGINILGMDPLGTPFDNEFYNGLCDRVR	C27(Carbamidomethyl)	1	3475.65	35.02	1	1	Q62930	1		1.13569e+07	0
FNPVTGEVPPR		0	1212.64	41.17	22	1	P20059	5	0.615761	7.69649e+07	3	2.00063	182457486
QAEAILSNQEYTLAHLEPPDSLAAAEAGIR		0	3178.6	44.9	5	1	Q6XDA0	3	0.532676	4.51867e+07	0
TCVADENAENCDKSIHTLFGDK	C2(Carbamidomethyl); C11(Carbamidomethyl)	1	2524.11	37.34	13	1	P02770	5	1.59222	2.44653e+08	1		7.59503e+06
IYEDSDSALQLQDFYQEVANPLLSSVTFEYPSNAVEDVTR		0	4553.17	35.94	7	1	Q5EBC0	2	1.3613	3.4197e+07	0
VISLSGEHSIIGR		0	1367.76	58.03	14	1	P07632	5	0.669043	1.43026e+08	1		3.92314e+07
CSLKPCDFPQFK	C1(Carbamidomethyl); C6(Carbamidomethyl)	0	1526.71	34.95	2	1	F1M983	2	1.36768	1.11918e+08	0
NSVVEASEAAYK		0	1267.62	34.91	6	1	P68511	3	0.54656	3.22952e+06	3	0.485393	1.05195e+07
FSNEEIAMATVTALR	M8(Oxidation)	0	1668.82	74.85	27	1	P05065	5	0.372689	2.0227e+07	3	2.78319	229907672
LLEACTFHKS	C5(Carbamidomethyl)	1	1205.6	40.67	27	1	P12346	5	1.08121	9.26482e+08	2	0.816232	6.008e+08
AINQGGLTSVAVR		0	1285.72	36.59	8	1	P60901	5	2.21762	2.44774e+06	1		3.30644e+07
TAAAVAAQSGILDR		0	1343.73	64.72	4	1	B0BMT9	2	0.495786	2.47362e+07	2	0.756817	1.54294e+07
SKDFQLFGSPLGK		1	1423.76	47.82	36	1	P12346	5	1.76171	3.70449e+08	3	0.712862	6.71024e+08
NALLALAK		0	813.518	42.32	30	1	P07150	5	0.805716	2.3169e+08	3	0.844475	3.65732e+08
SLDLFGCEVTNR	C7(Carbamidomethyl)	0	1410.67	64.47	3	1	Q9EST6	3	1.76537	4.72975e+06	0
LIPASTSAD		0	874.451	34.75	1	1	G3V7K1	1		1.16633e+07	0
MFAAFPTTK		0	1013.51	34.71	39	1	P01946	5	0.620686	2.95013e+09	2	1.00073	2.72725e+09
AQNVPFPVSTLVEFVIAATDCTGQEVTDPAKCNLLAEK	C21(Carbamidomethyl); C32(Carbamidomethyl)	1	4133.07	34.67	6	1	P24090	3	1.79504	2.35752e+07	0
CLADSTLPECSK	C1(Carbamidomethyl); C10(Carbamidomethyl)	0	1380.61	41.83	8	1	G3V9R9	5	0.99268	3.65524e+07	3	0.64709	17368182
CCTLPEAQRLPCVEDYLSAILNR	C1(Carbamidomethyl); C2(Carbamidomethyl); C12(Carbamidomethyl)	1	2778.34	34.59	25	1	P02770	5	1.44903	2.22788e+09	1		1.40167e+08
SKQLEDELVSLQK		1	1516.82	40.66	22	1	P04692	5	0.967596	3.51848e+07	1		602576188
QQAEHAVEGDCDFHILK	C11(Carbamidomethyl)	0	1996.92	34.51	11	1	P24090	5	0.444028	1.47677e+08	0
TAGYGINILGMDPLGTPFDNEFYNGLCDR	C27(Carbamidomethyl)	0	3220.48	34.47	1	1	Q62930	1		1.11218e+07	0
YGFLLPER		0	994.536	34.46	6	1	Q9EQV9	5	0.392868	1.65461e+06	0
NLKPAPVKVYDYYETDEFAIEEYSAPFSSDSEQGNA		1	4073.85	34.45	1	1	Q63041	1		2.92065e+07	0
AVDQSVLLLRPEAELSPSLIYDLPGMQDSNFIPR	M26(Oxidation)	0	3799.98	34.44	3	1	M0R5V7	2	0.731929	9.93261e+06	0
VAPEEHPTLLTEAPLNPK		0	1956.04	40.53	58	1	P68136	5	6.57711	5.13152e+08	3	6.52066	501061328
ATVNGLWGKVNPVEIGAESLASLLIVYPWTQR		1	3481.89	34.41	16	1	Q62669	3	0.725892	3.65975e+08	0
ENGCFQQSGSLLNNAMK	C4(Carbamidomethyl); M16(Oxidation)	0	1913.85	38.8	5	1	Q63041	4	1.65558	8.76849e+06	1		1.24205e+07
TIIPLISQCTPK	C9(Carbamidomethyl)	0	1370.77	34.33	5	1	P04636	4	0.84321	2.42356e+07	1		8.06142e+07
ESYSVYVYK		0	1137.55	34.32	15	1	D3ZWM5	4	1.27493	2.91422e+08	1		69945716
LMQCLPNSNDVK	M2(Oxidation); C4(Carbamidomethyl)	0	1434.67	34.19	2	1	Q63514	1		1.12142e+07	1		6.25152e+06
FEEILTR		0	907.489	44.97	37	1	P00564	5	1.46384	9.06905e+07	3	0.62807	1.19644e+09
KEDVYPVGTVLR		1	1375.76	34.17	8	1	Q63514	3	0.980183	1.97378e+07	3	0.0437982	4.81635e+07
TQVTYECEEGYR	C7(Carbamidomethyl)	0	1534.65	34.17	1	1	Q63514	1		1.79063e+07	0
VLGIDYPATR		0	1104.6	45.49	18	1	Q5EBC0	4	4.40216	9.21053e+07	3	0.506889	56807480
YLAEVATGEKR		1	1236.66	34.16	3	1	P61983	1		1.27071e+07	0
MYYSGVDLTK		0	1176.56	34.16	1	1	G3V7K3	1		2.16035e+07	0
IKGWFEPLVEDMQR	M12(Oxidation)	1	1763.88	34.13	6	1	P02650	4	1.8501	2.21611e+07	0
EAFLLFDR		0	1010.53	34.13	11	1	P02600	3	0.872935	3.2203e+06	2	1.31513	4.69312e+07
IQALQQQADDAEDRAQGLQR		1	2254.12	34.12	3	1	P09495	3	0.488111	16945099	0
AFGPGLQGGNAGSPAR		0	1456.73	51.1	19	1	C0JPT7	5	1.2569	3.32205e+07	2	0.214182	1.73407e+07
SLPQPQKVNSILGCSQ	C14(Carbamidomethyl)	1	1755.91	35.65	20	1	P20059	5	3.32197	7.18085e+08	1		6.40043e+06
IGAFGYMECSAK	M7(Oxidation); C9(Carbamidomethyl)	0	1349.59	34.06	6	1	P61589	5	0.491632	1.86813e+07	1		4.0363e+07
AGQCVIGLQMGTNK	C4(Carbamidomethyl); M10(Oxidation)	0	1492.73	34.05	5	1	D3ZRX9	4	0.58251	1.56337e+06	0
GGVTCGGLTYGTTPGR	C5(Carbamidomethyl)	0	1553.74	43.15	2	1	A7M746	2	0.959369	6.95063e+07	0
TPANFPDAGLEMNYCR	M12(Oxidation); C15(Carbamidomethyl)	0	1871.81	35.51	4	1	Q01177	1		4.65711e+07	3	0.115862	1.69861e+07
ANINVENAFFTLAR		0	1579.83	104.68	5	1	P35280	5	1.01755	2.20793e+06	0
GKGQGTLSVVTVYHAK		1	1644.91	33.98	9	1	M0RBF1	3	2.36862	3.90876e+07	0
VVLAYEPVWAIGTGK		0	1602.89	50.79	18	1	P48500	5	3.54127	1.23625e+07	3	0.348568	1.13e+08
LVAYYTLIGANGQR		0	1538.83	44.29	13	1	M0RBF1	5	0.988672	2.86897e+07	1		81966080
AISEELDHALNDMTSI	M13(Oxidation)	0	1774.82	33.88	6	1	P04692	3	0.664288	4.11451e+07	1		999352268
TGALCWFLDEAAAR	C5(Carbamidomethyl)	0	1580.76	33.83	2	1	P85971	2	0.744573	3.32149e+06	0
CNLLAEKQYGFCK	C1(Carbamidomethyl); C12(Carbamidomethyl)	1	1630.78	33.81	10	1	P24090	4	2.35502	4.9253e+07	0
DGNTLTYYR		0	1102.52	33.81	5	1	Q62930	1		3.02134e+07	2	0.889622	3.66344e+07
FPNAEFAEITKLATDVTK		1	1995.05	37.07	11	1	P02770	5	0.419816	1.41789e+08	0
FEALKEPLATR		1	1274.71	33.78	5	1	D4A678	5	1.32531	1.34434e+07	0
ASDSSINWNNLK		0	1348.65	47.85	18	1	P12346	5	1.07469	1334358010	2	0.314585	5.33669e+09
VELKPGDNLNVNFHLR		0	1865	33.76	7	1	M0RBF1	4	0.75175	9.19271e+07	1		1.48753e+06
SADTLWGIQK		0	1118.58	44.15	24	1	P04642	4	0.434575	5.63927e+07	3	5.28189	128906750
GTITDASGFDPLRDAEVLR		1	2033.03	53.43	6	1	Q5XI77	4	1.06807	5.05327e+07	0
DSGRDYVSQFESSTLGK		1	1875.87	48.7	22	1	P04639	5	4.83146	2.81953e+07	2	1.03215	3.05776e+08
AIQVYYNPDQPPKPGMIEGATQK		0	2545.28	33.59	13	1	P02680-2	5	2.18562	1.4619e+08	2	0.0021731	2.81787e+07
GILSGTSDLLLTFDEAEVR		0	2036.06	33.54	1	1	P85972	1		4.8606e+06	0
VAEKLEALSVR		1	1214.71	34.6	7	1	D4A2G9	5	3.1172	4.03297e+06	0
TSMVLVNYIYFK	M3(Oxidation)	0	1493.77	36.57	4	1	P09006	3	0.611452	3.2384e+07	0
AQYEEIANR		0	1093.53	47.43	20	1	Q10758	5	1.23178	5.92569e+06	3	1.197	1.20171e+07
HVGDLGNVAAGKDGVANVSIEDR		1	2293.15	65.2	10	1	P07632	5	1.72081	2.19202e+07	0
GVDDLDFFIGDEAIEKPTYATK		0	2444.19	43.45	4	1	Q4V7C7	4	1.24655	1.87006e+07	0
FTGLWESGPEDQLTTPTLEP		0	2218.06	33.41	5	1	P06759	3	0.812611	1.97457e+07	1		3.48073e+07
DFVSCNTLPK	C5(Carbamidomethyl)	0	1180.57	34.47	16	1	D3ZGE2	4	0.787795	7.42405e+08	2	0.482996	1.34113e+08
DLNMDVSLHLPSR	M4(Oxidation)	0	1512.75	33.38	1	1	M0RBF1	1		1.12718e+08	0
TGEAIVDAALSALR		0	1386.76	74.01	10	1	Q63081	5	0.776829	1.18059e+07	0
VVGVNIAGR		0	884.531	48.05	11	1	D3ZA38	3	1.00993	2.45936e+07	3	2.76108	5.47605e+07
IEEALGDKAVFAGR		1	1475.79	44.94	14	1	P15429	5	0.713381	1.38912e+08	1		3.84632e+07
RTQVPEVFLSK		1	1303.74	38.79	14	1	Q68FY4	4	3.65934	1.93526e+08	2	0.512845	7.83556e+07
CIESLIAVFQK	C1(Carbamidomethyl)	0	1307.7	50.76	20	1	Q6B345	4	0.23527	5.7816e+07	1		6.06751e+07
NQYDNDVTVWSPQGR		0	1778.81	53.09	5	1	P18420	4	0.623261	7.56379e+06	1		17729076
IGACVSGERLTGACGLNGR	C4(Carbamidomethyl); C14(Carbamidomethyl)	1	1947.95	37.71	9	1	Q62714	5	1.01565	2.83779e+07	0
KGGETSEMYLIQPDTSSKPYR	M8(Oxidation)	1	2403.15	34.09	25	1	P14480	5	0.607209	9.6505e+08	2	0.135439	3.65188e+08
DYFISCPGR	C6(Carbamidomethyl)	0	1114.5	36.04	22	1	P20059	5	2.60772	415988898	3	0.628954	771982740
YGLDSDLNCK	C9(Carbamidomethyl)	0	1184.53	33.15	2	1	Q80ZA3	2	1.11615	1.89541e+07	0
ITGEAFVQFASQELAEK		0	1867.95	58.95	8	1	Q794E4	3	0.517447	1.10949e+07	2	0.227997	9.64091e+06
GTDFQLNQLQGK		0	1348.69	53.08	29	1	P12346	4	1.15966	8.48437e+08	3	0.647834	3.68126e+09
KIDELYLPR		1	1146.65	33.11	7	1	F1LR92	2	0.738378	8.16782e+07	3	1.22401	4.61007e+06
FNSENPSKQYALVK		1	1624.83	33.09	5	1	F1LN83	4	0.864945	3.3192e+07	0
GSIQHLPEQEEPEDSKGK		1	2007.97	33.07	24	1	F1LN83	4	0.784802	1.94873e+08	1		1.29784e+08
GDRCEDMSVNQDLADTDAR	C4(Carbamidomethyl); M7(Oxidation)	1	2183.89	55.42	23	1	P07150	4	0.576335	6.48279e+07	3	0.490243	1.23558e+08
ITCPPPPIPK	C3(Carbamidomethyl)	0	1119.62	33.03	10	1	Q5I0M1	5	2.93434	2.81595e+08	1		5.68158e+07
VTAQGPGLEPSGNIANK		0	1652.86	43.95	10	1	C0JPT7	4	0.430394	4.13222e+07	1		3.37285e+07
DPENFPFVVLGNK		0	1475.76	35.89	4	1	P09527	3	0.752888	5.25231e+06	1		3.42617e+07
SPIAEAVFR		0	989.542	41.39	10	1	P41498	5	3.81658	3.92318e+06	2	0.355443	4.2242e+07
KHEAIETDTAAYEER		1	1762.83	40.38	7	1	Q6XDA0	4	0.78695	5.43824e+06	0
QLDEKDSLVSQLSR		1	1617.84	32.97	8	1	F1LRV9	3	3.17915	2.54224e+07	1		76132625
GQTEGKIPELLAVGVVDSMTK	M19(Oxidation)	1	2188.16	43.76	8	1	Q4G075	5	5.59788	4.90118e+07	1		7.25226e+07
LVVVGAGGVGK		0	955.593	32.88	2	1	P08644-2	2	0.394177	3.00486e+06	0
SEETKQNEGFSLTAK		1	1668.81	32.86	6	1	M0RBF1	4	1.27498	4.17689e+07	0
KLEGDSTDLSDQIAELQAQIAELK		1	2615.34	40.72	5	1	G3V6P7	4	0.543852	3.51439e+07	0
IGNHAAEIGAETIGR		0	1508.78	48.63	10	1	Q63910	5	0.764073	3.03962e+07	1		2.57905e+08
DDGLFSGDPNWFPK		0	1594.72	37.44	7	1	Q5XFX0	4	0.651344	1.54064e+07	0
KLVVLPFPGK		1	1097.71	39.87	6	1	F1LN83	4	1.5169	3.76797e+07	1		3.41554e+07
DLKQEDFQLLCPDGTK	C11(Carbamidomethyl)	1	1906.92	70.22	24	1	P12346	5	1.399	5.45301e+08	3	0.0430944	5.68555e+08
EMGPTYADPVCLSK	M2(Oxidation); C11(Carbamidomethyl)	0	1583.71	41.24	5	1	G3V7K3	4	2.6672	1.43335e+07	0
NYAGVFMDAGLTFK	M7(Oxidation)	0	1549.74	48.33	20	1	M0RBF1	5	0.429391	6.76023e+07	2	0.167672	1.08273e+08
QLNYQHSDGSYSTFGDR		0	1974.86	32.75	13	1	Q63041	4	2.92205	1.0564e+08	2	0.322847	6.73485e+07
VQLLHSQNTSLINQK		0	1722.95	45.13	21	1	G3V8B0	5	2.27981	4.65811e+07	3	1.27132	45007161
FQVNNNNQLLLQR		0	1600.86	32.7	2	1	P06238	1		9.23399e+07	0
TKMPNASPEELADMVAK	M3(Oxidation); M14(Oxidation)	1	1863.88	33.44	11	1	Q68FY4	4	3.85306	6.35852e+07	1		4.1453e+06
YLECSALQQDGVKEVFAEAVR	C4(Carbamidomethyl)	1	2412.19	32.66	3	1	Q32PX6	3	0.510317	9.97253e+06	0
RQEYEMQLDVHAK	M6(Oxidation)	1	1662.79	32.62	1	1	P06238	1		3.7619e+07	0
ISDAVAALDPVDLR		0	1454.79	48.01	4	1	G3V7K1	3	0.984245	1.1163e+07	0
ILFFSTPK		0	952.55	41.66	5	1	D3ZDK8	4	0.632646	2.59724e+06	1		1.92955e+06
LVPLVQATFPENAVTK		0	1726.98	48.33	7	1	D3Z9Z0	3	0.322438	1.26489e+07	1		1.68194e+07
SLLNSLEEAK		0	1103.59	48.57	12	1	G3V836	4	0.594564	7.86323e+07	3	3.60612	7.61901e+07
TSDNSIVVVAGNK		0	1303.69	53.75	7	1	D3ZA38	3	0.40739	1.31761e+07	2	0.718954	2.72507e+07
EVENVAITALEGLKGDLAGR		1	2055.11	32.5	3	1	M0R6J6	3	1.58185	3.80316e+07	0
TCPKPDELPFAVVVPLK	C2(Carbamidomethyl)	0	1910.05	48.6	10	1	Q5I0M1	5	2.19386	8.46263e+07	0
NDNDNIFLSPLSISTAFAMTK	M19(Oxidation)	0	2315.12	59.88	13	1	Q5M7T5	5	0.694111	9.78976e+06	1		3.96005e+07
LGDVYVNDAFGTAHR		0	1634.79	47.71	10	1	P16617	4	0.407366	1.98987e+08	1		8.67821e+07
ANLMQAEIEELRASLEQTER	M4(Oxidation)	1	2347.16	32.34	7	1	F1LMU0	4	1.4466	1.01503e+08	1		42738943
ENKNLQEEISDLTEQLGSTGK		1	2333.15	32.34	3	1	G3V8B0	1		153590413	0
YEALLLTHESSIR		0	1531.81	41.43	11	1	P02680-2	4	0.997621	8.24603e+07	1		5.5919e+07
GPDGLTALEATDNQAIK		0	1713.87	52.16	10	1	P62775	4	0.614262	1.98428e+07	1		7.51854e+07
LVEKFLEEVK		1	1233.71	32.21	5	1	P17475	4	1.30007	2.58465e+07	0
VNPVEIGAESLASLLIVYPWTQR		0	2555.39	39.54	23	1	Q62669	5	1.36144	8.68211e+07	1		8.27028e+07
YEELQQTAGR		0	1194.58	32.16	9	1	Q6P6Q2	1		3.33344e+06	3	0.832512	2.12103e+07
KEPALLELEGK		1	1226.7	35.45	10	1	Q08163	4	0.629889	3.23598e+07	0
YSQTLRPICLPCTEGTTR	C9(Carbamidomethyl); C12(Carbamidomethyl)	0	2153.05	32.1	1	1	G3V615	1		1.78611e+08	0
ETECTYFSTPLLLGK	C4(Carbamidomethyl)	0	1758.86	36.59	5	1	P04636	4	0.75197	8.84369e+06	1		6.96425e+07
GSLVPASHANLQAAQDFVR		0	1981.03	32.09	2	1	B2RYM3	2	1.31079	1.15504e+08	0
AESPVFVQTDKPIYKPGQTVK		0	2332.26	32.04	10	1	Q63041	5	2.08581	8.20352e+07	2	1.13856	1.09849e+08
FTAAGEECGNIQKPEACFSPESSK	C8(Carbamidomethyl); C17(Carbamidomethyl)	0	2644.17	31.95	2	1	G3V9R9	2	0.80833	8.15964e+07	0
FLEQQNQVLETK		0	1476.77	32.49	6	1	Q6IG04	3	1.06272	1.78087e+06	2	1.39155	2.04642e+08
DLLFRDDTK		1	1122.58	31.91	14	1	P12346	4	0.875791	7.52546e+08	2	0.51255	2.17619e+09
LSQPRDEIQISTGNALFIEK		1	2259.2	31.88	2	1	P09006	1		1.0727e+07	0
CAEENCFMHQSQDQVSLNER	C1(Carbamidomethyl); C6(Carbamidomethyl); M8(Oxidation)	0	2498.02	31.87	5	1	M0RBF1	2	0.962279	3.19162e+07	0
FPQVSNFFEHTPPK		0	1674.83	31.87	2	1	Q99PS8	2	1.16607	1.78659e+08	0
QTNTELTADCETK	C10(Carbamidomethyl)	0	1510.67	31.84	1	1	P08932	1		871392	0
QFVTATDVVR		0	1135.61	56.76	14	1	Q5XI38	4	0.764899	176668086	2	1.2388	1.66106e+08
SIHTLFGDKLCAIPK	C11(Carbamidomethyl)	1	1699.92	33.46	37	1	P02770	5	0.69202	2.64545e+09	2	1.40733	6.52662e+08
LILVDYILFK		0	1236.76	31.82	2	1	Q62975	2	0.932901	1.02328e+07	0
KLINDYVSK		1	1079.61	47.28	14	1	P09006	4	0.132758	1.02013e+08	3	2.21705	1.29315e+08
TSTADYAMFR		0	1162.52	34.25	5	1	P02680-2	2	0.140964	180534781	3	0.308907	52685701
VNSGAFPAPIEK		0	1229.65	37.01	16	1	P20760	5	0.705763	8.30945e+07	2	1.22297	1.73089e+08
VTNPAGEDVASIFLR		0	1588.84	69.95	13	1	D3ZA38	5	1.40467	3.53179e+07	2	1.397	9.40315e+07
INKECCHGDLLECADDR	C5(Carbamidomethyl); C6(Carbamidomethyl); C13(Carbamidomethyl)	1	2104.89	39.29	33	1	P02770	5	0.899142	2.89426e+08	2	0.0268785	5.50925e+07
APIKVGDTIPSVEVFEGEPGK		1	2169.15	31.69	3	1	Q9R063-2	3	0.444974	4.28663e+07	0
VKDLYSGLIGPLIVCR	C15(Carbamidomethyl)	1	1803.02	31.67	3	1	G3V7K3	3	1.87194	1.31221e+07	0
QAVDTTVNGVSIR		0	1359.72	31.67	1	1	B2RYM3	1		3.45456e+07	0
AMALPSSGEGLAFFTFPSIDNPTK	M2(Oxidation)	0	2514.23	36.8	5	1	P06762	3	2.27271	6.33349e+06	0
TVSWAVTPK		0	988.546	37.16	12	1	Q63041	5	3.11734	1.67408e+08	2	0.363179	6.78645e+07
DLPAATAPAGPASFAR		0	1512.78	31.6	9	1	P85971	5	0.498417	7.72746e+06	1		3.01931e+07
QEALELIK		0	943.546	31.59	15	1	M0RBF1	5	4.37397	20341191	1		6.0973e+07
INISEGNCPER	C8(Carbamidomethyl)	0	1288.59	46.26	14	1	Q6AYU5	4	1.69198	6.09823e+06	2	0.370846	9.39573e+06
DCTGNFCLFR	C2(Carbamidomethyl); C7(Carbamidomethyl)	0	1289.54	31.53	5	1	P12346	3	0.542088	80977792	0
DWVQETMAKN	M7(Oxidation)	1	1237.55	31.53	1	1	P06866	1		4.0741e+07	0
TLFSVLPGLK		0	1074.66	33.96	8	1	Q5EBC0	4	7.52347	2.87054e+07	0
EINLKDYEGQQK		1	1464.73	38.72	37	1	Q7TQ70	5	1.16684	1.69474e+08	3	0.244064	6.43158e+07
NMAEQIIQEIYSQVQSK		0	2009	58.47	11	1	G3V826	5	1.10743	2.75272e+07	1		3.95138e+07
KPAAAAPAPAPAPAPAPAKPK		0	1890.09	70.92	40	1	P02600	4	0.587271	4.65907e+07	3	1.80964	2.73178e+08
AEQGAYLGPLPYK		0	1406.73	46.91	7	1	Q63041	4	1.58544	5.17819e+07	2	0.88681	6.7051e+07
ALEQQVEEMKTQLEELEDELQATEDAK		1	3147.5	31.44	4	1	G3V6P7	3	0.593537	5.96575e+06	0
IICDNTGITTVSK	C3(Carbamidomethyl)	0	1421.73	63.95	34	1	D3ZGE2	5	1.57768	2.38994e+08	3	0.804009	3.29382e+08
TNQELQEINR		0	1244.62	53.15	20	1	Q07936	5	6.19195	6.41271e+06	2	1.28448	1.60142e+08
IHFLLNEDALKDAK		1	1626.89	31.41	4	1	Q63041	2	1.26475	5.5076e+07	0
LQDLVDKLQLK		1	1312.78	31.34	3	1	G3V8B0	2	1.27397	4.2068e+06	1		1.69433e+07
ATVSGLWGK		0	918.504	37.57	25	1	P11517	4	0.65983	6.30769e+08	3	11.7284	4.57114e+08
YIASSFLR		0	956.519	31.33	5	1	P20767	5	4.22157	3.5215e+06	0
CDPIDQCQDSETR	C1(Carbamidomethyl); C7(Carbamidomethyl)	0	1623.64	62.3	4	1	F1LST1	4	3.50374	6465483	0
AHVSFKPTVAQQR		0	1468.8	31.3	4	1	D3ZFH5	4	0.69235	1.73493e+07	0
GGPGSAVSPYPSFNPSSDVAALHK		0	2342.14	35.23	33	1	P07150	5	1.84282	1.779e+08	3	0.472402	4.47098e+08
GLTDEDGLEPIIDKPPEDSQPLEMVGPR	M24(Oxidation)	0	3063.49	31.28	3	1	B2RYM3	3	2.32745	2.98422e+07	0
LQVLAEFQEKAK		1	1403.79	31.25	8	1	P09006	1		8.35232e+07	0
AQHVQVEEGSEPDGFWEALGGK		0	2370.1	32.93	4	1	Q68FP1-2	3	1.26887	8.85747e+07	0
LSYQDGFPGTEISCWTVKI	C14(Carbamidomethyl)	1	2201.06	45.61	10	1	Q5EBC0	4	6.84945	1.82234e+07	0
QLTSFIEK		0	965.53	31.88	6	1	Q68FY4	3	2.72335	3.24196e+07	2	0.305136	2.44175e+08
ANTFYRPGLPFFGQVLLVDEK		0	2411.28	58.8	3	1	Q63041	3	1.7961	1.21645e+08	0
FFFGYISDLK		0	1236.63	49.42	6	1	Q4G075	4	4.19586	4.5446e+07	0
RFNSANEDNVTQVR		1	1649.8	31.48	5	1	P04762	3	0.483932	2.4581e+07	0
NDNDNIFLSPLSISTAFAMTK		0	2299.13	31.16	5	1	Q5M7T5	2	0.956112	7.74706e+06	1		6.46198e+06
VQFELHYQEVK		0	1419.73	31.16	2	1	D3ZFH5	1		1.72403e+08	0
SQLQEGPPEWK		0	1298.64	54.07	28	1	Q7TQ70	5	2.62856	1.55349e+08	3	1.04075	4.01267e+08
GSYGDLGGPIITTQVTIPK		0	1917.04	40.75	12	1	P61980	4	0.370356	1.02836e+07	1		3.19865e+07
LYTLVTYVPVTTFK		0	1644.93	33.76	3	1	D3ZKU5	3	0.679416	2.06913e+06	0
SLCPVSWVSAWDDR	C3(Carbamidomethyl)	0	1677.77	53.26	4	1	D3ZD09	4	0.663366	1.51132e+07	0
SQCLAEIEHDNIPADLPSIAADFVEDKEVCK	C3(Carbamidomethyl); C30(Carbamidomethyl)	1	3513.66	41.22	4	1	P02770	2	0.179995	4.90635e+08	1		4.82423e+07
FLNAVDPGR		0	988.521	31.12	4	1	D4A678	4	0.589693	1.13789e+07	0
ATGPPVSELITK		0	1212.68	34.47	16	1	D3ZBN0	5	1.90922	6.90509e+06	1		2.50991e+07
GLFIIDAK		0	876.519	35.74	24	1	P35704	5	3.15104	2.27622e+07	3	1.13239	1.50796e+07
VTASEPLETLGSEGALSPGGVASLLRLPR		1	2877.57	31.11	4	1	P08649	1		7.44733e+07	0
FQSSAVMALQEASEAYLVGLFEDTNLCAIHAK	M7(Oxidation); C27(Carbamidomethyl)	0	3529.71	53.55	7	1	D3ZJ08	4	4.19015	3.06606e+07	0
YALYDASFETK		0	1307.62	31.59	12	1	Q7M0E3	4	0.427582	4.67426e+07	1		1.81251e+08
TNCELYEK	C3(Carbamidomethyl)	0	1056.47	31.01	4	1	P02770	3	1.10188	1.96754e+06	1		1.12614e+07
LLEACTFHK	C5(Carbamidomethyl)	0	1118.57	31	7	1	P12346	2	1.15665	3.63366e+07	2	0.310807	3.50185e+08
CGPPPPIDNGDITSLSLPVYAPLSSVEYQCQNYYLLK	C1(Carbamidomethyl); C30(Carbamidomethyl)	0	4169.03	31	1	1	F1M983	1		3.41191e+07	0
AHSSMVGVNLPQK	M5(Oxidation)	0	1383.7	47.97	13	1	P16617	4	1.07074	2.15259e+07	2	0.898505	1.26668e+08
VDLVFRPNSGLPATR		0	1641.91	30.92	1	1	P06238	1		74887782	0
NTQINNSWGPEER		0	1544.71	55.21	9	1	P47967	5	3.22851	1.28941e+07	1		1.59241e+08
SLYSSSPGGAYVTR		0	1444.71	40.52	7	1	G3V8C3	4	1.057	4.4822e+07	1		2.50784e+08
ILLAELEQLKGQGK		1	1539.91	41.32	16	1	G3V8C3	5	1.30189	1.77542e+08	0
FWWENPGVFSK		0	1396.67	36.05	4	1	D3ZGE2	4	1.41935	1.23871e+07	0
LADLPGNYITK		0	1204.66	30.7	13	1	Q63041	4	6.44994	1.64129e+08	2	0.054957	5.006e+08
LPADTEVVCAPPTAYIDFAR	C9(Carbamidomethyl)	0	2206.09	76.5	11	1	P48500	4	1.05344	2.23965e+07	2	0.0476225	4.91278e+07
CLTKLPEGTTYEEYLGAEYLQAVGNIR	C1(Carbamidomethyl)	1	3088.53	71.68	27	1	P12346	5	1.78382	6.42418e+08	2	0.425816	1.62942e+07
YFSKFGDLSSVSAIMGNPQVK	M15(Oxidation)	1	2291.14	30.66	4	1	Q62669	4	8.3184	1.13503e+07	0
KPLNIDHLSDDKLR		1	1663.91	30.62	2	1	F1LPQ5	2	0.550361	1.63772e+07	0
DILSSHNQYGILPLSWNIPELVNMGQWK		0	3252.66	30.61	1	1	M0RBF1	1		16796060	0
LGDGLVGSR		0	873.478	40.57	7	1	Q5EBC0	2	1.27209	2.08374e+07	2	0.482979	2.01044e+07
VFLENVIRDAVTYTEHAK		1	2105.11	30.58	4	1	P62804	3	0.503893	4.09313e+07	0
FAAATGATPIAGR		0	1203.65	49.9	13	1	P38983	4	3.71523	5.30836e+06	3	1.80929	1.66484e+07
QNYHQDSEAAINR		0	1545.7	37.66	6	1	P19132	2	1.31017	5.16716e+06	3	17.9872	3.44822e+06
SLEDLNKQLDQQVEVFR		1	2061.06	46.45	10	1	P02651	4	9.65007	8.32668e+06	0
HQTVLENTNGKNTAAWAK		1	1983.01	30.53	5	1	P12346	3	1.99928	8.48117e+07	1		60711897
TELTADCETK	C7(Carbamidomethyl)	0	1167.52	30.52	3	1	P01048	2	0.951358	507494	0
IFTPQTNPR		0	1073.57	32.76	14	1	Q01177	5	1.81247	1.03965e+08	1		4.55489e+08
WDGQTAICDDGAGYCPNPGIPIGTR	C8(Carbamidomethyl); C15(Carbamidomethyl)	0	2691.2	30.44	1	1	G3V615	1		1.53226e+07	0
SCESDAPFPVHPGTSECCTK	C2(Carbamidomethyl); C17(Carbamidomethyl); C18(Carbamidomethyl)	0	2265.92	30.41	12	1	Q68FY4	5	1.41973	1.7545e+08	1		2.41281e+07
LVQEVTDFAKTCVADENAENCDK	C12(Carbamidomethyl); C21(Carbamidomethyl)	1	2656.19	30.4	10	1	P02770	5	0.605485	1.31261e+08	0
QAQVKDNENVINEYSSILEDQK		1	2564.25	43.02	13	1	P14480	5	0.720518	4.24291e+08	1		1.29645e+08
DVFSQQADLSR		0	1265.62	30.36	3	1	F1LR92	2	0.148523	4.98254e+07	1		2.1665e+07
ELEEDFIR		0	1050.51	32.37	5	1	B0BNA5	3	6.23592	8.96182e+06	1		8.12061e+07
FGSLTSNFK		0	1000.51	31.44	27	1	Q7TQ70	5	1.03104	6.52201e+07	2	0.0596872	6.21953e+07
AAAEVNQEYGLDPK		0	1504.73	31.58	6	1	P14408-2	5	0.823192	1.4779e+07	1		4.51932e+06
VQLLADPTGAFGK		0	1316.72	41.97	7	1	Q9R063-2	4	1.0574	2.22521e+07	2	0.454556	2.41906e+08
YVAVMPPHIGDQPLTGAYTVTLDGR	M5(Oxidation)	0	2687.36	30.31	4	1	B5DF65	3	0.703816	3.59318e+07	0
VLTPDLYNK		0	1062.58	33.46	22	1	P00564	5	8.02743	4.68404e+07	3	5.05916	2.72657e+08
IHFLLNEDALK		0	1312.73	31.19	5	1	Q63041	4	0.533284	2.35293e+07	0
AIWNVINWENVSQR		0	1728.88	46.77	6	1	P07895	3	0.499522	2.6518e+06	0
AGQAVDDFIEK		0	1192.59	42.52	8	1	P85968	4	0.728779	9.64897e+07	2	1.28508	8.52505e+07
KYPLALFNDQTLK		1	1550.86	30.24	2	1	Q6P734	1		2.08133e+08	0
GSITCTYDGWSSTPSCYER	C5(Carbamidomethyl); C16(Carbamidomethyl)	0	2226.91	30.24	1	1	F1M983	1		2.31023e+07	0
VLDSGAPIKIPVGPETLGR		1	1919.1	46.21	19	1	G3V6D3	5	0.612523	1.04966e+08	1		2.41585e+08
ADTVQEATFQVELPR		0	1703.86	38.23	8	1	Q5EBC0	3	8.68153	9.6564e+06	1		3.60712e+06
LDGSVDFK		0	880.441	39.68	16	1	P02680-2	5	0.483915	175728743	3	0.577259	3.15541e+07
GHVSFKPSLDQQR		0	1498.78	30.1	3	1	D3ZBS2	2	1.30489	1.08612e+08	0
ISVYYNEATGGK		0	1301.64	39.33	7	1	P69897	3	0.368558	9.69516e+06	0
CANLFEALVGTLK	C1(Carbamidomethyl)	0	1435.76	40.65	6	1	D3ZSL2	3	0.622855	4.36043e+06	0
DLGEELEALKTELEDTLDSTAAQQELR		1	3017.49	30.04	5	1	G3V6P7	3	1.09573	4.73314e+06	0
LVVLPFPGK		0	969.613	34.52	19	1	F1LN83	5	1.67998	8.26782e+07	2	1.31733	2.52417e+08
LIGNMALLPIR	M5(Oxidation)	0	1226.73	51.22	11	1	B2GV73	5	0.792155	3.07411e+07	2	0.0172942	9.52234e+07
SDPFLEFFR		0	1157.56	45.64	7	1	D4A1R8	4	1.58064	1.22527e+07	1		9.40808e+06
HRPDLIDYAK		0	1227.65	46.83	9	1	Q8R4I6	5	0.675422	4.4677e+07	0
AAGVNVEPFWPGLFAK		0	1702.9	49.8	12	1	P19944	5	1.21279	1.65049e+07	2	0.330354	2.96227e+07
TVTVSCEFFESQDQVPGGENPADTQDAK	C6(Carbamidomethyl)	0	3056.34	39.45	11	1	F1LN83	5	2.17602	1.29526e+08	0
LSGACGYR	C5(Carbamidomethyl)	0	883.41	29.9	10	1	Q62715	5	0.730902	809502	1		559609
LYQGNLAVTTLGSPCLAWDSLPTK	C15(Carbamidomethyl)	0	2605.34	29.83	13	1	G3V843	5	7.94474	1.11406e+07	0
GYTQQLAFK		0	1055.55	39.56	15	1	M0RBF1	5	4.72134	1.69839e+07	2	0.99985	2.08611e+08
NPDPSAQPQPQEQQDSPDNR		0	2247.99	30.28	19	1	Q68FT8	5	1.39449	1.3403e+07	2	0.487705	7.70755e+06
YQNFDPEVK		0	1139.54	38.39	14	1	G3V843	5	3.5846	3.21253e+07	2	0.385723	2.19488e+07
TYIWQIPER		0	1205.63	36.9	8	1	G3V7K3	5	2.03249	1.42311e+08	0
QLDEKDAMVSQLSR	M8(Oxidation)	1	1635.8	29.7	11	1	F1LMU0	2	0.0705551	1.04833e+08	2	1.11206	2.77575e+07
GQFPLSIQPMGVR	M10(Oxidation)	0	1445.76	29.88	4	1	G3V7K3	4	1.17871	6.16137e+07	0
TPEEILTEK		0	1059.56	36.82	11	1	P10959	5	0.378075	159119788	3	1.03087	3.69228e+08
SLTLQPDPIVVPGDVIVSAEGK		0	2234.23	39.92	9	1	Q6IN37	4	1.14311	3.17108e+07	1		5.61068e+07
LGHLQSSWDTLR		0	1412.73	29.65	2	1	Q6XDA0	2	0.308534	3.6709e+07	0
LQVLAEFQEK		0	1204.66	43.14	8	1	P09006	4	1.51686	1.04411e+08	2	1.29664	3.98996e+07
AIQVYYNPDQPPKPGMIEGATQK	M16(Oxidation)	0	2561.28	29.67	38	1	P02680-2	5	0.587752	1.55287e+09	3	0.360231	2.54393e+08
IQLKDWSGR		1	1102.6	29.57	9	1	P02680-2	5	0.785066	7.34461e+07	0
WTTLPICVEYER	C7(Carbamidomethyl)	0	1566.77	29.52	2	1	F1M983	2	1.2468	1.38897e+08	0
DCNKPSPDDDIQDR	C2(Carbamidomethyl)	0	1674.7	37.26	10	1	G3V7K3	5	9.57953	1.86305e+06	1		2.4025e+06
ISGEIATRPAPPDR		0	1479.8	32.79	107	1	P58365	5	0.47782	24033345140	3	0.723482	1.48568e+10
ANHQNSDQYFYAR		0	1613.71	30.5	5	1	Q5M878	2	0.46615	2.45493e+07	1		6.01994e+07
RANLMQAEIEELR	M5(Oxidation)	1	1588.81	29.49	1	1	F1LMU0	1		7025816	0
CLPVTELENGR	C1(Carbamidomethyl)	0	1287.64	29.48	2	1	F1M983	2	1.30132	1.50366e+08	0
ALYSQAR		0	808.431	29.46	1	1	D3ZFH5	1		173334	0
DYVSQFESSTLGK		0	1460.69	44.24	16	1	P04639	5	3.72192	2.12796e+07	3	0.865063	332788424
IKDVIPQGAIDELTALVLVNTIYFK		1	2773.58	29.39	3	1	Q5M7T5	1		1.30524e+07	0
SDAVYTGLNTR		0	1196.59	36.72	5	1	P20411	3	0.49483	5.10387e+06	1		5.77591e+06
VPTPNVSVVDLTCR	C13(Carbamidomethyl)	0	1556.81	86.75	47	1	P04797	5	0.611766	9.28499e+07	3	0.486735	1061598684
TIQAVLTVPK		0	1069.66	29.31	5	1	Q80ZA3	3	1.69034	1.67485e+07	1		3.18774e+08
ILTERGYSFVTTAER		1	1742.91	29.3	1	1	P68136	1		1.27172e+08	0
MLDQTLLDLNEM	M1(Oxidation); M12(Oxidation)	0	1467.67	44.56	5	1	Q63610	4	0.746207	1.59985e+07	1		4.36365e+07
EVAFDVEIPK		0	1146.61	29.21	1	1	B2RYM3	1		9.13291e+07	0
TFYSCTTEGR	C5(Carbamidomethyl)	0	1221.52	29.14	5	1	P04937-4	4	2.72365	1.30987e+07	1		5.12278e+06
LCNNPTPQFGGK	C2(Carbamidomethyl)	0	1332.64	31.45	4	1	M0R979	4	1.30385	6.41472e+06	0
ELHLLGVQVQQFQDVATR		0	2081.12	29.13	2	1	Q6XDA0	2	0.247362	2.24577e+07	0
NYCRNPDGDVNGPWCYTMNPR	C3(Carbamidomethyl); C15(Carbamidomethyl); M18(Oxidation)	1	2602.07	29.12	1	1	Q01177	1		24282516	0
ASDSPIDLFCGDFVGDISEAVIQK	C10(Carbamidomethyl)	0	2583.23	34.38	7	1	Q9JKB7	4	0.785404	1.76483e+07	0
HTTIFEVLPQK		0	1312.72	49.56	20	1	P12346	4	3.20293	1.67367e+08	3	2.73788	505169614
KISSDLDGHPVPK		1	1392.75	45.24	21	1	G3V826	4	1.61063	2.78675e+07	3	4.977	1.42576e+07
EIQTAVR		0	816.457	42.38	11	1	D3ZWM5	4	0.939605	1.01862e+06	2	1.09236	4.97256e+06
NSIAELNSNINSVSETSSVTFQYLTLLKDMWK	M30(Oxidation)	1	3648.82	28.95	1	1	P14480	1		3.13757e+06	0
SSTVAPTLPGEVR		0	1313.71	28.9	8	1	G3V7K3	5	4.09548	1.28728e+08	2	0.0828874	2.43089e+07
VLEMPYQGGELSMVILLPEDIEDESTGLK	M4(Oxidation); M13(Oxidation)	0	3237.59	28.86	6	1	Q4G075	4	3.66807	2.64303e+07	0
EVEEWYTTQTEELNK		0	1898.87	28.86	2	1	F7EM03	1		5.02481e+07	0
LQACCDKPVLQK	C4(Carbamidomethyl); C5(Carbamidomethyl)	0	1459.74	51.71	53	1	P02770	5	1.11231	6.47239e+08	3	0.390167	3942685792
NALFCLETAWASISNSQESHVYTK	C5(Carbamidomethyl)	0	2756.31	28.82	3	1	Q63041	2	1.19384	2.82574e+07	0
LAGTQPLEVLEAVQR		0	1623.91	44.98	9	1	Q5U300	5	1.15618	2.83864e+07	0
LIVYTILPNEELIADVQK		0	2071.17	31.39	6	1	Q63041	3	1.3021	11240487	0
KGTDVNVFNTILTTR		1	1678.91	74.32	34	1	P07150	5	1.89232	7.32796e+07	3	7.82778	4.55572e+07
FSGWYDADLSPAGHEEAK		0	1979.88	28.76	2	1	P25113	2	0.173404	1.87924e+07	0
NPDKNVVFSPLSISAALAVVSLGAK		1	2497.4	28.75	6	1	P09006	2	0.260177	3.51009e+07	0
QTVTSLLQAGYK		0	1308.72	52.9	5	1	G3V843	3	1.74468	1.39827e+07	2	1.39597	3.64567e+07
SRLECEINTYR	C5(Carbamidomethyl)	1	1440.69	28.69	2	1	F7EM03	1		1.48294e+08	0
DFATVYVDAVK		0	1227.63	34.81	7	1	P04639	3	4.16878	6.7049e+06	2	0.203054	1.65993e+08
QLSLLTTMSNR	M8(Oxidation)	0	1279.67	28.81	9	1	Q68FY4	4	1.23907	1.49947e+08	1		1.03147e+08
KLYDYCNIPLCASLSSFECGKPQVEPK	C6(Carbamidomethyl); C11(Carbamidomethyl); C19(Carbamidomethyl)	1	3203.53	28.66	3	1	Q01177	2	1.10885	2.5826e+08	0
EVSFDVELPK		0	1162.6	28.64	7	1	D3ZBS2	5	5.01026	2.24953e+07	0
AILVDLEPGTMDSVR	M11(Oxidation)	0	1631.83	36.53	26	1	P69897	5	0.743017	4.10886e+07	1		5.25405e+07
QATKDAGTIAGLNVLR		1	1627.91	40.46	10	1	P63018	5	1.43318	3.94929e+07	0
FLIPNASQPESK		0	1330.7	38.13	8	1	P63102	4	1.49517	9.09457e+06	2	0.620241	1.34273e+08
LPEGTTYEEYLGAEYLQAVGNIRK		1	2714.37	37.8	2	1	P12346	2	0.993334	1.36359e+08	0
VSQMAQYFEPLTLAAVGAASK	M4(Oxidation)	0	2198.12	37.82	6	1	G3V852	3	0.301729	9.48678e+06	0
GIAPWQVMLFR	M8(Oxidation)	0	1333.71	41.53	16	1	G3V843	5	1.23106	2.72947e+07	2	0.303015	2.43494e+07
ATTQWVVGPSYFVEYLIK		0	2101.11	28.53	20	1	F1LN83	5	11.8858	1.25185e+07	1		30771094
THEDILENLDAR		0	1425.7	35.33	6	1	P97532	3	0.500325	1.25867e+07	1		7.37541e+06
EGYNGYTGAFQCLVEK	C12(Carbamidomethyl)	0	1835.83	63.15	17	1	P12346	4	2.19075	1.04129e+08	3	0.945291	430058264
ATVLNYLPTCIR	C10(Carbamidomethyl)	0	1420.77	28.48	3	1	P06238	1		2.62837e+08	0
LILQLPK		0	824.56	48.77	4	1	Q5M8C3	3	1.03432	1.4741e+07	1		5.01033e+07
FQSAAIGALQEASEAYLVGLFEDTNLCAIHAK	C27(Carbamidomethyl)	0	3437.71	28.45	2	1	D3ZK97	2	0.881085	1.41016e+07	0
FASENDLPEWKER		1	1620.77	28.45	3	1	D4A2G9	3	3.14173	3.97309e+06	0
DATNVGDEGGFAPNILENKEALELLK		1	2757.4	38.37	19	1	M0R5J4	5	1.11429	2.40433e+08	1		6.24962e+07
KPQQFPEALR		0	1213.67	28.42	7	1	G3V8L7	4	0.504319	2.13847e+07	1		2.43508e+07
SGTIFDNFLITNDEAYAEEFGNETWGVTK		0	3268.51	29.22	6	1	P18418	4	0.52559	1.42081e+07	0
KESYSVYVYK		1	1265.64	49.61	24	1	D3ZWM5	5	1.72269	1.66411e+08	2	1.22854	3.10343e+07
AIRHPDYNPPPVIQNDIMLLQLR	M18(Oxidation)	1	2729.46	28.37	5	1	G3V9Q7	4	0.627686	2.97738e+07	0
ETFTYEWTVPK		0	1400.68	28.36	2	1	G3V7K3	1		131896798	0
DTNGSQFFITTVK		0	1457.73	28.35	2	1	P24368	2	0.621859	5.60949e+06	0
ADHQPLTEASYVNLPTIALCNTDSPLR	C20(Carbamidomethyl)	0	2996.48	43.66	3	1	P38983	2	0.935367	15722929	0
ALRLPQTATCK	C10(Carbamidomethyl)	1	1258.69	28.29	4	1	G3V615	2	1.32266	1.1079e+08	0
KEEPPSLRPAPPPISGGGYR		1	2105.11	28.28	26	1	P14480	5	0.641658	2.06075e+09	1		7.17139e+07
GFGNIATNEDTKK		1	1394.69	28.19	4	1	P14480	3	1.04443	1.76094e+06	1		3.25025e+08
QLLNCLHIITLYNR	C5(Carbamidomethyl)	0	1770.97	28.19	2	1	G3V8V3	2	0.985893	1.44777e+07	0
LRYEDIVNR		1	1177.63	38.19	11	1	D3ZY96	5	0.606535	5.76443e+07	1		1.8107e+08
KMEGDLNEMEIQLNHSNR	M2(Oxidation); M9(Oxidation)	1	2189.99	33.14	7	1	F1LRV9	3	2.17413	1.74738e+07	1		28312278
VNPTVFFDITADGEPLGR		0	1947.98	74.82	20	1	P10111	5	1.6778	9.12537e+06	2	0.729804	1.51121e+08
LFQEEFPGIPYPPDAAVECHR	C19(Carbamidomethyl)	0	2472.17	28.14	8	1	P20059	5	3.5227	2.03117e+08	0
NYAEAKDVFLGTFLYEYSR		1	2286.11	42.58	32	1	P02770	5	0.378089	1.05565e+08	0
SHAEDLKDLEGVKPAVLTR		1	2078.12	39.11	17	1	F8WFT7	3	0.237638	3.49798e+08	0
WCGTTQNYDADQK	C2(Carbamidomethyl)	0	1586.66	45.38	4	1	P04937-4	4	3.4205	1.52111e+07	0
VNSILGCSQ	C7(Carbamidomethyl)	0	977.472	38.3	9	1	P20059	4	3.66856	1.25432e+08	1		1.49412e+08
FTDKFTGLWESGPEDQLTTPTLEP		1	2709.3	42.11	17	1	P06759	5	1.32822	8.05377e+07	1		8.06086e+07
LSPIYNLIPLTMK		0	1502.87	27.98	2	1	Q62930	2	1.27323	2.49384e+07	0
ENFCRNPDSSTSGPWCYTTDPTVR	C4(Carbamidomethyl); C16(Carbamidomethyl)	1	2847.21	27.94	1	1	G3V843	1		1.60141e+07	0
GVVSFPIR		0	874.514	36.34	8	1	Q63041	5	0.867907	4.18705e+07	2	0.611494	1.0747e+08
FYAYNPLAGGLLTGK		0	1584.85	50.41	4	1	Q8CG45	4	0.707121	8.32825e+06	0
LTQESIMDLENDKQQLDER	M7(Oxidation)	1	2321.1	27.88	6	1	G3V8B0	3	2.53473	1.01812e+07	1		8593792
IQGLITNLAKK		1	1198.75	27.86	6	1	P09006	4	3.81673	3.0257e+07	0
LILPDCVDNSVSPIILR	C6(Carbamidomethyl)	0	1924.06	73.01	11	1	G3V8L7	4	0.265998	3.97355e+07	0
ASGPGAAAQIQEVK		0	1326.7	47.13	12	1	F8WFT7	4	0.465831	3.43024e+07	2	0.299376	1.90626e+07
DRSMTNINDGLLR	M4(Oxidation)	1	1520.75	27.83	3	1	D3ZBS2	3	5.94564	1.2977e+07	0
EILGTAQSVGCNVDGR	C11(Carbamidomethyl)	0	1675.81	39.59	3	1	P23358	2	0.517039	2.13781e+06	1		4.13489e+06
LKGADPEDVITGAFK		1	1560.83	42.88	23	1	P04466	4	0.89798	2.21336e+08	2	0.389871	98512499
AGKEPGLQIWR		1	1254.7	29.01	3	1	Q68FP1-2	2	1.29871	2.76965e+07	1		3.4022e+07
LTELEAALQK		0	1115.63	27.8	1	1	A7M746	1		2.15278e+07	0
KPPDAGGCVHGDGDMGVLCPTGCELR	C8(Carbamidomethyl); M15(Oxidation); C19(Carbamidomethyl); C23(Carbamidomethyl)	0	2771.2	53.31	15	1	P14480	5	6.3115	1.2572e+08	0
AAAGELYQKTYLTSVDEK		1	1987	43.25	6	1	G3V8D4	5	0.645261	6.87598e+06	0
RPVDEYEQCYLAR	C9(Carbamidomethyl)	0	1698.79	31.43	4	1	E9PST1	3	1.5502	3.6522e+07	1		4.33682e+07
DLSGYIR		0	823.43	32.58	16	1	F1M8E9	4	1.1259	1.22581e+08	2	1.20499	4.10135e+08
VFDKDGNGYISAAELR		1	1754.87	41.1	10	1	P62161	4	0.724982	4.71996e+07	2	0.500257	4.27918e+07
ATVNGLWGK		0	945.515	54.29	19	1	Q62669	5	1.30712	3.42039e+07	3	10.7444	8.06946e+07
FVQAVTGWK		0	1035.56	30.6	5	1	P01015	3	3.12419	4.12815e+07	1		1.48103e+07
ALIDPSSGLPNRLPPGAVPPGAR		1	2252.25	34.58	5	1	F1M7S2	4	0.720602	6.74483e+07	0
QFYKLQTEGDGIYTLNSEK		1	2234.1	33.88	5	1	P06866	2	1.29179	2.11406e+07	0
AAVFNHFISDGVK		0	1404.73	27.64	20	1	M0RBF1	5	4.67118	2.17145e+07	2	1.06122	6.20587e+07
[truncated: 4,482 more rows]

## Sheet: Description Supp. table S4
Description of all Excel sheets in Supplementary table S4
(A) clustering of all identified proteins from femoral bone and soft tissue defect according to CC	annotation of proteins according to cellular component based on Gene Onthology database FAT-entries assigned by DAVID, all filtered proteins from supp. Table 1 used as input
(B) clustering of all identified proteins from femoral bone and soft tissue defect according to BP	annotation of proteins according to biological process based on Gene Onthology database FAT-entries assigned by DAVID, all filtered proteins from supp. Table 1 used as input
(C) clustering of identified secreted proteins from femoral bone and soft tissue defect according to BP	annotation of proteins according to biological process based on Gene Onthology database FAT-entries assigned by DAVID, sublist of all extracellular proteins from CC anotations used as input
Description of all entries in Supplementary table S4
GO Term	Name of protein annotation based on Gene Onthology database assigned by DAVID database
Count	count of matched proteins from all input proteins to specific annotation
Percentage of all input proteins	percentage of matched proteins from all input proteins to specific annotation
PValue	p-value for specific annotation calculated by DAVID database
Genes	all proteins (expressed in DAVID IDs) matched to specific annotation (cross-check supplementary table 1 for DAVID Ids of protein groups)
Fold Enrichment	fold enrichment of protein group according to specific annotation based on DAVID-included homo sapiens background list

## Sheet: Supp. table S4A
GO Term	Count	Percentage of all input proteins	PValue	Genes	Fold Enrichment
GO:0005576~extracellular region	103	100	1.24801e-83	786431, 776310, 788240, 800227, 808953, 776019, 799381, 824537, 827029, 779031, 802474, 782528, 787053, 815605, 782841, 801761, 803390, 815898, 794781, 788824, 826344, 786593, 807898, 803627, 778956, 803637, 800291, 813950, 812867, 780578, 802048, 820621, 824859, 785807, 811856, 797467, 821753, 817933, 780030, 788051, 822191, 788614, 811643, 781521, 796848, 819663, 780159, 774693, 788044, 819926,…	6.3592
GO:0044421~extracellular region part	68	66.0194	1.04582e-50	786431, 788240, 800227, 827029, 810326, 782528, 815286, 787053, 815605, 814112, 782841, 801761, 773626, 798933, 791615, 803390, 799072, 825972, 794781, 788824, 826344, 773991, 816489, 783918, 777568, 818505, 775114, 803627, 803958, 800291, 813950, 816516, 792407, 787908, 804233, 812867, 824859, 794018, 811856, 797467, 821753, 817933, 780030, 823216, 788614, 826031, 801265, 780741, 811643, 779124,…	8.79021
GO:0005615~extracellular space	64	62.1359	1.76652e-54	786431, 788240, 800227, 827029, 810326, 782528, 815286, 815605, 814112, 782841, 801761, 773626, 798933, 791615, 803390, 799072, 825972, 794781, 788824, 826344, 773991, 816489, 783918, 777568, 818505, 775114, 803627, 803958, 800291, 813950, 816516, 804233, 787908, 824859, 794018, 811856, 797467, 821753, 817933, 780030, 823216, 788614, 826031, 801265, 780741, 811643, 815387, 775136, 796848, 803323,…	11.5945
GO:0031982~vesicle	25	24.2718	3.50767e-10	786431, 802048, 808953, 799381, 779031, 802474, 787053, 786096, 780030, 773626, 791615, 798933, 803390, 811643, 815387, 773991, 816489, 777568, 803627, 800291, 824963, 795231, 817654, 792407, 787908	4.63049
GO:0031988~membrane-bounded vesicle	24	23.301	7.86922e-11	786431, 811643, 802048, 808953, 799381, 815387, 773991, 816489, 779031, 777568, 802474, 803627, 787053, 786096, 800291, 780030, 824963, 773626, 795231, 798933, 817654, 792407, 803390, 787908	5.24354
GO:0031410~cytoplasmic vesicle	24	23.301	8.7815e-10	786431, 811643, 802048, 808953, 799381, 815387, 773991, 816489, 779031, 777568, 802474, 803627, 787053, 786096, 800291, 780030, 824963, 773626, 795231, 791615, 798933, 817654, 803390, 787908	4.63914
GO:0043233~organelle lumen	24	23.301	0.015389	786431, 788614, 780741, 811643, 802048, 808953, 776019, 799381, 815387, 773991, 816489, 779031, 803627, 786096, 788044, 800291, 824963, 773626, 791615, 798933, 817654, 803390, 823216, 787908	1.63645
GO:0031974~membrane-enclosed lumen	24	23.301	0.019092	786431, 788614, 780741, 811643, 802048, 808953, 776019, 799381, 815387, 773991, 816489, 779031, 803627, 786096, 788044, 800291, 824963, 773626, 791615, 798933, 817654, 803390, 823216, 787908	1.6047
GO:0016023~cytoplasmic membrane-bounded vesicle	23	22.3301	2.75904e-10	786431, 811643, 802048, 808953, 799381, 815387, 773991, 816489, 779031, 777568, 802474, 803627, 787053, 786096, 800291, 780030, 824963, 773626, 795231, 798933, 817654, 803390, 787908	5.18951
GO:0030141~secretory granule	19	18.4466	3.3002e-15	786431, 811643, 802048, 808953, 799381, 815387, 773991, 816489, 802474, 803627, 786096, 800291, 780030, 824963, 773626, 798933, 817654, 803390, 787908	13.0991
GO:0031093~platelet alpha granule lumen	15	14.5631	4.91121e-20	786431, 811643, 802048, 808953, 815387, 799381, 773991, 816489, 803627, 786096, 800291, 773626, 817654, 803390, 787908	45.4014
GO:0060205~cytoplasmic membrane-bounded vesicle lumen	15	14.5631	1.5691e-19	786431, 811643, 802048, 808953, 815387, 799381, 773991, 816489, 803627, 786096, 800291, 773626, 817654, 803390, 787908	42.3058
GO:0031983~vesicle lumen	15	14.5631	3.22915e-19	786431, 811643, 802048, 808953, 815387, 799381, 773991, 816489, 803627, 786096, 800291, 773626, 817654, 803390, 787908	40.4664
GO:0031091~platelet alpha granule	15	14.5631	7.29051e-18	786431, 811643, 802048, 808953, 815387, 799381, 773991, 816489, 803627, 786096, 800291, 773626, 817654, 803390, 787908	33.2403
GO:0044433~cytoplasmic vesicle part	15	14.5631	2.44011e-10	786431, 811643, 802048, 808953, 815387, 799381, 773991, 816489, 803627, 786096, 800291, 773626, 817654, 803390, 787908	9.95431
GO:0031012~extracellular matrix	15	14.5631	5.81029e-07	788614, 812867, 779124, 815387, 791271, 787053, 814112, 817933, 801761, 800291, 780030, 819926, 813950, 791615, 817654	5.39553
GO:0000267~cell fraction	14	13.5922	0.089399	788614, 794781, 780741, 811643, 800227, 826344, 779031, 819117, 777568, 799146, 787053, 815286, 813950, 821488	1.60421
GO:0009986~cell surface	13	12.6214	2.05259e-05	786431, 788614, 812867, 811643, 779031, 816489, 819117, 783918, 777568, 781521, 824963, 817654, 804233	4.63581
GO:0034364~high-density lipoprotein particle	10	9.70874	1.68327e-13	826031, 788044, 826344, 773991, 798933, 783918, 796848, 818505, 816629, 804233	49.6388
GO:0034358~plasma lipoprotein particle	10	9.70874	5.44657e-12	826031, 788044, 826344, 773991, 798933, 783918, 796848, 818505, 816629, 804233	35.4563
GO:0032994~protein-lipid complex	10	9.70874	5.44657e-12	826031, 788044, 826344, 773991, 798933, 783918, 796848, 818505, 816629, 804233	35.4563
GO:0005578~proteinaceous extracellular matrix	10	9.70874	0.00102685	788614, 787053, 814112, 779124, 817933, 780030, 800291, 815387, 819926, 791271	3.87803
GO:0009897~external side of plasma membrane	8	7.76699	0.000416099	786431, 788614, 812867, 811643, 816489, 819117, 817654, 804233	5.83986
GO:0034361~very-low-density lipoprotein particle	7	6.79612	7.88108e-09	826031, 788044, 798933, 783918, 796848, 818505, 804233	43.434
[truncated: 29 more rows]

[truncated: 4 more sheets: Supp. table S4B, Supp. table S4C, Description Supp. table S5, Supp. table S5]
